# Supplementary material for: Updated systematic review: associations between proximity to animal feeding operations and health of individuals in nearby communities
Source: Syst Rev. 2017 Apr 18;6:86. doi: 10.1186/s13643-017-0465-z (PMC5395850; doi:10.1186/s13643-017-0465-z)
Supplement: Additional file 1: — Discussion about other outcomes included in the systematic review. Excel Spreadsheet with extracted data from review. Data extraction forms, risk of bias forms and search startergies used for review. Figure S1. Neurological and psychological symptoms and stress outcomes for which the effect size was reported as an odds ratio. Figure S2. Neurological symptoms for which the effect size was reported as a regression coefficient. Figure S3. Psychological outcomes for which the effect size was reported as a point estimate of the mean difference. Figure S4. Psychological outcomes for which the effect size was reported as a point estimate. Figure S5. Psychological outcomes for which the effect size was reported as a regression coefficient. Figure S6. Dermatologic, otologic, and optical outcomes for which the effect size was reported as a regression coefficient. Figure S7. Gastrointestinal and “Other” outcomes for which the effect size was reported as a regression coefficient (β). Figure S8. Stress outcomes for which the effect size was reported as a regression coefficient (β). Figure S9. Lower respiratory outcomes for which the effect size was reported as a prevalence ratio. (ZIP 1.40 mb) [file 13643_2017_465_MOESM1_ESM.zip › CAFO extracted data for supplementaryR1.xlsx]

## Sheet: Level 1 screening data
Refid	Author	Title	Journal	Number	Pages	Volume	Year	User	Does the title and/or abstract describe primary research reporting the association between livestock (intensive--not pastoral) and human interactions (direct or indirect) and measures of human health measured on humans?
1	Annette M. O'Connor, Brent W. Auvermann, Julian Pt Higgins, Shelley P. Kirychuk, Jan M. Sargeant, Susanna G. Von Essen, Julie M. Glanville, Hannah Wood	The association between proximity to animal-feeding operations and community health: a protocol for updating a systematic review	Systems Review	1	99	3	2014	annette.oconnor	No
1	Annette M. O'Connor, Brent W. Auvermann, Julian Pt Higgins, Shelley P. Kirychuk, Jan M. Sargeant, Susanna G. Von Essen, Julie M. Glanville, Hannah Wood	The association between proximity to animal-feeding operations and community health: a protocol for updating a systematic review	Systems Review	1	99	3	2014	second.reviewer	No
2	Noa Krawczyk, Armando Meyer, Maira Fonseca, Jaime Lima	Suicide mortality among agricultural workers in a region with intensive tobacco farming and use of pesticides in Brazil	Journal of Occupational & Environmental Medicine	9	993-1000	56	2014	annette.oconnor	No
2	Noa Krawczyk, Armando Meyer, Maira Fonseca, Jaime Lima	Suicide mortality among agricultural workers in a region with intensive tobacco farming and use of pesticides in Brazil	Journal of Occupational & Environmental Medicine	9	993-1000	56	2014	second.reviewer	No
3	Anita Ljubicic, Veda Marija Varnai, Marija Vucemilo, Kristina Matkovic, Dinka Milic, Jelena Macan	Exhaled Breath Condensate pH and FeNO as Biomarkers of Acute and Chronic Exposure to Hazards at Swine Farms	Journal of Occupational & Environmental Medicine	9	946-52	56	2014	annette.oconnor	No
3	Anita Ljubicic, Veda Marija Varnai, Marija Vucemilo, Kristina Matkovic, Dinka Milic, Jelena Macan	Exhaled Breath Condensate pH and FeNO as Biomarkers of Acute and Chronic Exposure to Hazards at Swine Farms	Journal of Occupational & Environmental Medicine	9	946-52	56	2014	second.reviewer	No
4	F. Jori, J. Godfroid, A. L. Michel, A. D. Potts, M. R. Jaumally, J. Sauzier, M. Roger	An assessment of Zoonotic and Production Limiting Pathogens in Rusa Deer (Cervus timorensis rusa) from Mauritius	Transboundary & Emerging Diseases		31-42	61 Suppl 1	2014	annette.oconnor	No
4	F. Jori, J. Godfroid, A. L. Michel, A. D. Potts, M. R. Jaumally, J. Sauzier, M. Roger	An assessment of Zoonotic and Production Limiting Pathogens in Rusa Deer (Cervus timorensis rusa) from Mauritius	Transboundary & Emerging Diseases		31-42	61 Suppl 1	2014	second.reviewer	No
5	Miguel A. Moreno	Opinions of Spanish pig producers on the role, the level and the risk to public health of antimicrobial use in pigs	Research in Veterinary Science	1	26-31	97	2014	annette.oconnor	No
5	Miguel A. Moreno	Opinions of Spanish pig producers on the role, the level and the risk to public health of antimicrobial use in pigs	Research in Veterinary Science	1	26-31	97	2014	second.reviewer	No
6	Craig Slatin, Madeleine Kangsen Scammell	"No justice, no peace" and the right to self-determination: an interview with gary grant and naeema muhammed of the north Carolina environmental justice network	New Solutions	2	203-29	24	2014	annette.oconnor	No
6	Craig Slatin, Madeleine Kangsen Scammell	"No justice, no peace" and the right to self-determination: an interview with gary grant and naeema muhammed of the north Carolina environmental justice network	New Solutions	2	203-29	24	2014	second.reviewer	No
7	Virginia T. Guidry, Amy Lowman, Devon Hall, Dothula Baron, Steve Wing	Challenges and benefits of conducting environmental justice research in a school setting	New Solutions	2	153-70	24	2014	annette.oconnor	No
7	Virginia T. Guidry, Amy Lowman, Devon Hall, Dothula Baron, Steve Wing	Challenges and benefits of conducting environmental justice research in a school setting	New Solutions	2	153-70	24	2014	second.reviewer	No
8	Neda Dianati Maleki, Jeremy Beach, Harissis Vliagoftis, Eugene Waclawski, Nicola Cherry	0021 Sensitisation to rats and mice among laboratory staff and researchers	Occupational & Environmental Medicine		A2	71 Suppl 1	2014	annette.oconnor	No
8	Neda Dianati Maleki, Jeremy Beach, Harissis Vliagoftis, Eugene Waclawski, Nicola Cherry	0021 Sensitisation to rats and mice among laboratory staff and researchers	Occupational & Environmental Medicine		A2	71 Suppl 1	2014	second.reviewer	No
9	Leah Schinasi, Steve Wing, Kerri L. Augustino, Keith M. Ramsey, Delores L. Nobles, David B. Richardson, Lance B. Price, Maliha Aziz, Pia D. M. MacDonald, Jill R. Stewart	A case control study of environmental and occupational exposures associated with methicillin resistant Staphylococcus aureus nasal carriage in patients admitted to a rural tertiary care hospital in a high density swine region	Environmental Health: A Global Access Science Source	1	54	13	2014	annette.oconnor	Yes
9	Leah Schinasi, Steve Wing, Kerri L. Augustino, Keith M. Ramsey, Delores L. Nobles, David B. Richardson, Lance B. Price, Maliha Aziz, Pia D. M. MacDonald, Jill R. Stewart	A case control study of environmental and occupational exposures associated with methicillin resistant Staphylococcus aureus nasal carriage in patients admitted to a rural tertiary care hospital in a high density swine region	Environmental Health: A Global Access Science Source	1	54	13	2014	second.reviewer	Yes
10	Simon Nusinovici, Thierry Hoch, Stefan Widgren, Alain Joly, Ann Lindberg, Francois Beaudeau	Relative contributions of neighbourhood and animal movements to Coxiella burnetii infection in dairy cattle herds	Geospatial Health	2	471-7	8	2014	annette.oconnor	No
10	Simon Nusinovici, Thierry Hoch, Stefan Widgren, Alain Joly, Ann Lindberg, Francois Beaudeau	Relative contributions of neighbourhood and animal movements to Coxiella burnetii infection in dairy cattle herds	Geospatial Health	2	471-7	8	2014	second.reviewer	No
11	Weizhong Su, Gaobin Ye	Differences of soil fertility in farmland occupation and supplement areas in the Taihu Lake watershed during 1985-2010	International Journal of Environmental Research & Public Health [Electronic Resource]	6	5598-612	11	2014	annette.oconnor	No
11	Weizhong Su, Gaobin Ye	Differences of soil fertility in farmland occupation and supplement areas in the Taihu Lake watershed during 1985-2010	International Journal of Environmental Research & Public Health [Electronic Resource]	6	5598-612	11	2014	second.reviewer	No
12	John P. Brooks, Ardeshir Adeli, Michael R. McLaughlin	Microbial ecology, bacterial pathogens, and antibiotic resistant genes in swine manure wastewater as influenced by three swine management systems	Water Research		96-103	57	2014	annette.oconnor	No
12	John P. Brooks, Ardeshir Adeli, Michael R. McLaughlin	Microbial ecology, bacterial pathogens, and antibiotic resistant genes in swine manure wastewater as influenced by three swine management systems	Water Research		96-103	57	2014	second.reviewer	No
13	L. Bava, A. Sandrucci, M. Zucali, M. Guerci, A. Tamburini	How can farming intensification affect the environmental impact of milk production?	Journal of Dairy Science	7	4579-93	97	2014	annette.oconnor	No
13	L. Bava, A. Sandrucci, M. Zucali, M. Guerci, A. Tamburini	How can farming intensification affect the environmental impact of milk production?	Journal of Dairy Science	7	4579-93	97	2014	second.reviewer	No
14	Steve Hamner, Susan C. Broadaway, Ethan Berg, Sean Stettner, Barry H. Pyle, Nita Big Man, Joseph Old Elk, Margaret J. Eggers, John Doyle, Larry Kindness, Brandon Good Luck, Timothy E. Ford, Anne C. Camper	Detection and source tracking of Escherichia coli, harboring intimin and Shiga toxin genes, isolated from the Little Bighorn River, Montana	International Journal of Environmental Health Research	4	341-62	24	2014	annette.oconnor	No
14	Steve Hamner, Susan C. Broadaway, Ethan Berg, Sean Stettner, Barry H. Pyle, Nita Big Man, Joseph Old Elk, Margaret J. Eggers, John Doyle, Larry Kindness, Brandon Good Luck, Timothy E. Ford, Anne C. Camper	Detection and source tracking of Escherichia coli, harboring intimin and Shiga toxin genes, isolated from the Little Bighorn River, Montana	International Journal of Environmental Health Research	4	341-62	24	2014	second.reviewer	No
15	Joan A. Casey, Bo Shopsin, Sara E. Cosgrove, Keeve E. Nachman, Frank C. Curriero, Hannah R. Rose, Brian S. Schwartz	High-density livestock production and molecularly characterized MRSA infections in Pennsylvania	Environmental Health Perspectives	5	464-70	122	2014	annette.oconnor	No
15	Joan A. Casey, Bo Shopsin, Sara E. Cosgrove, Keeve E. Nachman, Frank C. Curriero, Hannah R. Rose, Brian S. Schwartz	High-density livestock production and molecularly characterized MRSA infections in Pennsylvania	Environmental Health Perspectives	5	464-70	122	2014	second.reviewer	No
16	Ricardo Castillo Neyra, Jose Augusto Frisancho, Jessica L. Rinsky, Carol Resnick, Karen Colleen Carroll, Ana Maria Rule, Tracy Ross, Yaqi You, Lance B. Price, Ellen Kovner Silbergeld	Multidrug-resistant and methicillin-resistant Staphylococcus aureus (MRSA) in hog slaughter and processing plant workers and their community in North Carolina (USA)	Environmental Health Perspectives	5	471-7	122	2014	paige.baltzell	Yes
16	Ricardo Castillo Neyra, Jose Augusto Frisancho, Jessica L. Rinsky, Carol Resnick, Karen Colleen Carroll, Ana Maria Rule, Tracy Ross, Yaqi You, Lance B. Price, Ellen Kovner Silbergeld	Multidrug-resistant and methicillin-resistant Staphylococcus aureus (MRSA) in hog slaughter and processing plant workers and their community in North Carolina (USA)	Environmental Health Perspectives	5	471-7	122	2014	second.reviewer	Yes
17	F. Battini, A. Agostini, A. K. Boulamanti, J. Giuntoli, S. Amaducci	Mitigating the environmental impacts of milk production via anaerobic digestion of manure: case study of a dairy farm in the Po Valley	Science of the Total Environment		196-208	481	2014	annette.oconnor	No
17	F. Battini, A. Agostini, A. K. Boulamanti, J. Giuntoli, S. Amaducci	Mitigating the environmental impacts of milk production via anaerobic digestion of manure: case study of a dairy farm in the Po Valley	Science of the Total Environment		196-208	481	2014	second.reviewer	No
18	Martina Giacomelli, Cristiano Salata, Marco Martini, Clara Montesissa, Alessandra Piccirillo	Antimicrobial resistance of Campylobacter jejuni and Campylobacter coli from poultry in Italy	Microbial Drug Resistance-Mechanisms Epidemiology & Disease	2	181-8	20	2014	annette.oconnor	No
18	Martina Giacomelli, Cristiano Salata, Marco Martini, Clara Montesissa, Alessandra Piccirillo	Antimicrobial resistance of Campylobacter jejuni and Campylobacter coli from poultry in Italy	Microbial Drug Resistance-Mechanisms Epidemiology & Disease	2	181-8	20	2014	second.reviewer	No
19	Sanneke van Asselen, Peter H. Verburg	Land cover change or land-use intensification: simulating land system change with a global-scale land change model	Global Change Biology	12	3648-67	19	2013	annette.oconnor	No
19	Sanneke van Asselen, Peter H. Verburg	Land cover change or land-use intensification: simulating land system change with a global-scale land change model	Global Change Biology	12	3648-67	19	2013	second.reviewer	No
20	K. G. Snedeker, C. Sikora	Q fever in Alberta, Canada: 1998-2011	Zoonoses & Public Health	2	124-30	61	2014	annette.oconnor	No
20	K. G. Snedeker, C. Sikora	Q fever in Alberta, Canada: 1998-2011	Zoonoses & Public Health	2	124-30	61	2014	second.reviewer	No
21	Robert Vautard, Francoise Thais, Isabelle Tobin, Francois-Marie Breon, Jean-Guy Devezeaux de Lavergne, Augustin Colette, Pascal Yiou, Paolo Michele Ruti	Regional climate model simulations indicate limited climatic impacts by operational and planned European wind farms	Nature communications		3196	5	2014	annette.oconnor	No
21	Robert Vautard, Francoise Thais, Isabelle Tobin, Francois-Marie Breon, Jean-Guy Devezeaux de Lavergne, Augustin Colette, Pascal Yiou, Paolo Michele Ruti	Regional climate model simulations indicate limited climatic impacts by operational and planned European wind farms	Nature communications		3196	5	2014	second.reviewer	No
22	Pei Zhou, Wanjun Zhu, Honglang Gu, Xinliang Fu, Lifang Wang, Yun Zheng, Shuyi He, Changwen Ke, Heng Wang, Ziguo Yuan, Zhangyong Ning, Wenbao Qi, Shoujun Li, Guihong Zhang	Avian influenza H9N2 seroprevalence among swine farm residents in China	Journal of Medical Virology	4	597-600	86	2014	annette.oconnor	No
22	Pei Zhou, Wanjun Zhu, Honglang Gu, Xinliang Fu, Lifang Wang, Yun Zheng, Shuyi He, Changwen Ke, Heng Wang, Ziguo Yuan, Zhangyong Ning, Wenbao Qi, Shoujun Li, Guihong Zhang	Avian influenza H9N2 seroprevalence among swine farm residents in China	Journal of Medical Virology	4	597-600	86	2014	second.reviewer	No
23	P. Levallois, P. Chevalier, S. Gingras, P. Dery, P. Payment, P. Michel, M. Rodriguez	Risk of infectious gastroenteritis in young children living in Quebec rural areas with intensive animal farming: results of a case-control study (2004-2007)	Zoonoses & Public Health	1	28-38	61	2014	annette.oconnor	Yes
23	P. Levallois, P. Chevalier, S. Gingras, P. Dery, P. Payment, P. Michel, M. Rodriguez	Risk of infectious gastroenteritis in young children living in Quebec rural areas with intensive animal farming: results of a case-control study (2004-2007)	Zoonoses & Public Health	1	28-38	61	2014	second.reviewer	Yes
24	Margaret Carrel, Marin L. Schweizer, Mary Vaughan Sarrazin, Tara C. Smith, Eli N. Perencevich	Residential proximity to large numbers of swine in feeding operations is associated with increased risk of methicillin-resistant Staphylococcus aureus colonization at time of hospital admission in rural Iowa veterans	Infection Control & Hospital Epidemiology	2	190-3	35	2014	annette.oconnor	Yes
24	Margaret Carrel, Marin L. Schweizer, Mary Vaughan Sarrazin, Tara C. Smith, Eli N. Perencevich	Residential proximity to large numbers of swine in feeding operations is associated with increased risk of methicillin-resistant Staphylococcus aureus colonization at time of hospital admission in rural Iowa veterans	Infection Control & Hospital Epidemiology	2	190-3	35	2014	second.reviewer	Yes
25	A. Mark Ibekwe, Menu Leddy, Shelton E. Murinda	Potential human pathogenic bacteria in a mixed urban watershed as revealed by pyrosequencing	PLoS ONE [Electronic Resource]	11	e79490	8	2013	annette.oconnor	No
25	A. Mark Ibekwe, Menu Leddy, Shelton E. Murinda	Potential human pathogenic bacteria in a mixed urban watershed as revealed by pyrosequencing	PLoS ONE [Electronic Resource]	11	e79490	8	2013	second.reviewer	No
26	Lee W. Riley, Eva Raphael, Eduardo Faerstein	Obesity in the United States - dysbiosis from exposure to low-dose antibiotics?	Frontiers in Public Health		69	1	2013	annette.oconnor	No
26	Lee W. Riley, Eva Raphael, Eduardo Faerstein	Obesity in the United States - dysbiosis from exposure to low-dose antibiotics?	Frontiers in Public Health		69	1	2013	second.reviewer	No
27	G. M. Troili, R. Businaro, F. Massoni, L. Ricci, L. Petrone, P. Ricci, S. Ricci	[Investigation on a group of autistic children: risk factors and medical social considerations]	Clinica Terapeutica	4	e273-8	164	2013	annette.oconnor	Yes
27	G. M. Troili, R. Businaro, F. Massoni, L. Ricci, L. Petrone, P. Ricci, S. Ricci	[Investigation on a group of autistic children: risk factors and medical social considerations]	Clinica Terapeutica	4	e273-8	164	2013	second.reviewer	Yes
28	L. U. Osadebe, B. Hanson, T. C. Smith, R. Heimer	Prevalence and characteristics of Staphylococcus aureus in Connecticut swine and swine farmers	Zoonoses & Public Health	3	234-43	60	2013	annette.oconnor	No
28	L. U. Osadebe, B. Hanson, T. C. Smith, R. Heimer	Prevalence and characteristics of Staphylococcus aureus in Connecticut swine and swine farmers	Zoonoses & Public Health	3	234-43	60	2013	second.reviewer	No
29	Hachung Yoon, Soon-Seek Yoon, Han Kim, Youn-Ju Kim, Byounghan Kim, Sung-Hwan Wee	Estimation of the Infection Window for the 2010/2011 Korean Foot-and-Mouth Disease Outbreak	Osong Public Health & Research Perspectives	3	127-32	4	2013	annette.oconnor	No
29	Hachung Yoon, Soon-Seek Yoon, Han Kim, Youn-Ju Kim, Byounghan Kim, Sung-Hwan Wee	Estimation of the Infection Window for the 2010/2011 Korean Foot-and-Mouth Disease Outbreak	Osong Public Health & Research Perspectives	3	127-32	4	2013	second.reviewer	No
30	Cecile Berthouly-Salazar, Sophie Thevenon, Thu Nhu Van, Binh Trong Nguyen, Lan Doan Pham, Cuong Vu Chi, Jean-Charles Maillard	Uncontrolled admixture and loss of genetic diversity in a local Vietnamese pig breed	Ecology and Evolution	5	962-75	2	2012	annette.oconnor	No
30	Cecile Berthouly-Salazar, Sophie Thevenon, Thu Nhu Van, Binh Trong Nguyen, Lan Doan Pham, Cuong Vu Chi, Jean-Charles Maillard	Uncontrolled admixture and loss of genetic diversity in a local Vietnamese pig breed	Ecology and Evolution	5	962-75	2	2012	second.reviewer	No
31	Re Baynes, Je Riviere	Risks associated with melamine and related triazine contamination of food	Emerging Health Threats Journal		e5	3	2010	annette.oconnor	No
31	Re Baynes, Je Riviere	Risks associated with melamine and related triazine contamination of food	Emerging Health Threats Journal		e5	3	2010	second.reviewer	No
32	G. H. Loneragan, M. M. Brashears	Pre-harvest interventions to reduce carriage of E. coli O157 by harvest-ready feedlot cattle	Meat Science	1	72-8	71	2005	annette.oconnor	No
32	G. H. Loneragan, M. M. Brashears	Pre-harvest interventions to reduce carriage of E. coli O157 by harvest-ready feedlot cattle	Meat Science	1	72-8	71	2005	second.reviewer	No
33	Phung D. Le, Andre J. A. Aarnink, Nico W. M. Ogink, Petra M. Becker, Martin W. A. Verstegen	Odour from animal production facilities: its relationship to diet	Nutrition Research Reviews	1	3-30	18	2005	annette.oconnor	No
33	Phung D. Le, Andre J. A. Aarnink, Nico W. M. Ogink, Petra M. Becker, Martin W. A. Verstegen	Odour from animal production facilities: its relationship to diet	Nutrition Research Reviews	1	3-30	18	2005	second.reviewer	No
34	Kelley J. Donham, Debra Cumro, Steve Reynolds	Synergistic effects of dust and ammonia on the occupational health effects of poultry production workers	Journal of Agromedicine	2	57-76	8	2002	annette.oconnor	No
34	Kelley J. Donham, Debra Cumro, Steve Reynolds	Synergistic effects of dust and ammonia on the occupational health effects of poultry production workers	Journal of Agromedicine	2	57-76	8	2002	paige.baltzell	No
35	M. Kruse, H. M. ApSimon, J. N. Bell	Validity and uncertainty in the calculation of an emission inventory for ammonia arising from agriculture in Great Britain	Environmental Pollution	3	237-57	56	1989	annette.oconnor	No
35	M. Kruse, H. M. ApSimon, J. N. Bell	Validity and uncertainty in the calculation of an emission inventory for ammonia arising from agriculture in Great Britain	Environmental Pollution	3	237-57	56	1989	paige.baltzell	No
35	M. Kruse, H. M. ApSimon, J. N. Bell	Validity and uncertainty in the calculation of an emission inventory for ammonia arising from agriculture in Great Britain	Environmental Pollution	3	237-57	56	1989	second.reviewer	No
36	Kathleen R. Murphy, Gavin Parcsi, Richard M. Stuetz	Non-methane volatile organic compounds predict odor emitted from five tunnel ventilated broiler sheds	Chemosphere		423-32	95	2014	annette.oconnor	No
36	Kathleen R. Murphy, Gavin Parcsi, Richard M. Stuetz	Non-methane volatile organic compounds predict odor emitted from five tunnel ventilated broiler sheds	Chemosphere		423-32	95	2014	paige.baltzell	No
36	Kathleen R. Murphy, Gavin Parcsi, Richard M. Stuetz	Non-methane volatile organic compounds predict odor emitted from five tunnel ventilated broiler sheds	Chemosphere		423-32	95	2014	second.reviewer	No
37	Aysha Akhtar	The need to include animal protection in public health policies	Journal of Public Health Policy	4	549-59	34	2013	annette.oconnor	No
37	Aysha Akhtar	The need to include animal protection in public health policies	Journal of Public Health Policy	4	549-59	34	2013	paige.baltzell	No
37	Aysha Akhtar	The need to include animal protection in public health policies	Journal of Public Health Policy	4	549-59	34	2013	second.reviewer	No
38	Dragan Milicevic, Danijela Vranic, Zoran Masic, Nenad Parunovic, Dejana Trbovic, Jelena Nedeljkovic-Trailovic, Zoran Petrovic	The role of total fats, saturated/unsaturated fatty acids and cholesterol content in chicken meat as cardiovascular risk factors	Lipids in Health & Disease		42	13	2014	annette.oconnor	No
38	Dragan Milicevic, Danijela Vranic, Zoran Masic, Nenad Parunovic, Dejana Trbovic, Jelena Nedeljkovic-Trailovic, Zoran Petrovic	The role of total fats, saturated/unsaturated fatty acids and cholesterol content in chicken meat as cardiovascular risk factors	Lipids in Health & Disease		42	13	2014	second.reviewer	No
39	S. Sayin-Kutlu, C. Ergin, M. Kutlu, Y. Akkaya, S. Akalin	Bartonella henselae seroprevalence in cattle breeders and veterinarians in the rural areas of Aydin and Denizli, Turkey	Zoonoses & Public Health	6	445-9	59	2012	annette.oconnor	No
39	S. Sayin-Kutlu, C. Ergin, M. Kutlu, Y. Akkaya, S. Akalin	Bartonella henselae seroprevalence in cattle breeders and veterinarians in the rural areas of Aydin and Denizli, Turkey	Zoonoses & Public Health	6	445-9	59	2012	second.reviewer	No
40	Ramin Tabibi, Rosana Baccalini, Alessandra Barassi, Luigi Bonizzi, Gabri Brambilla, Dario Consonni, Gianlodovico Melzi d'Eril, Luisa Romano, Maryam Sokooti, Chiara Somaruga, Francesca Vellere, Alessandro Zanetti, Claudio Colosio	Occupational exposure to zoonotic agents among agricultural workers in Lombardy Region, northern Italy	Annals of Agricultural & Environmental Medicine	4	676-81	20	2013	annette.oconnor	No
40	Ramin Tabibi, Rosana Baccalini, Alessandra Barassi, Luigi Bonizzi, Gabri Brambilla, Dario Consonni, Gianlodovico Melzi d'Eril, Luisa Romano, Maryam Sokooti, Chiara Somaruga, Francesca Vellere, Alessandro Zanetti, Claudio Colosio	Occupational exposure to zoonotic agents among agricultural workers in Lombardy Region, northern Italy	Annals of Agricultural & Environmental Medicine	4	676-81	20	2013	paige.baltzell	No
41	Christina Lunner Kolstrup, Marja Kallioniemi, Peter Lundqvist, Hanna-Riitta Kymalainen, Lorann Stallones, Susan Brumby	International perspectives on psychosocial working conditions, mental health, and stress of dairy farm operators	Journal of Agromedicine	3	244-55	18	2013	annette.oconnor	No
41	Christina Lunner Kolstrup, Marja Kallioniemi, Peter Lundqvist, Hanna-Riitta Kymalainen, Lorann Stallones, Susan Brumby	International perspectives on psychosocial working conditions, mental health, and stress of dairy farm operators	Journal of Agromedicine	3	244-55	18	2013	paige.baltzell	No
41	Christina Lunner Kolstrup, Marja Kallioniemi, Peter Lundqvist, Hanna-Riitta Kymalainen, Lorann Stallones, Susan Brumby	International perspectives on psychosocial working conditions, mental health, and stress of dairy farm operators	Journal of Agromedicine	3	244-55	18	2013	second.reviewer	No
42	Marco Giannetto, Eleonora Umilta, Maria Careri	New competitive dendrimer-based and highly selective immunosensor for determination of atrazine in environmental, feed and food samples: the importance of antibody selectivity for discrimination among related triazinic metabolites	Analytica Chimica Acta		197-203	806	2014	annette.oconnor	No
42	Marco Giannetto, Eleonora Umilta, Maria Careri	New competitive dendrimer-based and highly selective immunosensor for determination of atrazine in environmental, feed and food samples: the importance of antibody selectivity for discrimination among related triazinic metabolites	Analytica Chimica Acta		197-203	806	2014	paige.baltzell	No
43	Jonathan B. Havrda	Imaging of farm-related injuries	Radiologic Technology	2	163-83	85	2013	annette.oconnor	No
43	Jonathan B. Havrda	Imaging of farm-related injuries	Radiologic Technology	2	163-83	85	2013	paige.baltzell	No
44	Alya Limayem, Elizabeth M. Martin	Quantitative risk analysis for potentially resistant E. coli in surface waters caused by antibiotic use in agricultural systems	Journal of Environmental Science & Health - Part B: Pesticides, Food Contaminants, & Agricultural Wastes	2	124-33	49	2014	annette.oconnor	No
44	Alya Limayem, Elizabeth M. Martin	Quantitative risk analysis for potentially resistant E. coli in surface waters caused by antibiotic use in agricultural systems	Journal of Environmental Science & Health - Part B: Pesticides, Food Contaminants, & Agricultural Wastes	2	124-33	49	2014	paige.baltzell	No
44	Alya Limayem, Elizabeth M. Martin	Quantitative risk analysis for potentially resistant E. coli in surface waters caused by antibiotic use in agricultural systems	Journal of Environmental Science & Health - Part B: Pesticides, Food Contaminants, & Agricultural Wastes	2	124-33	49	2014	second.reviewer	No
45	Meredith K. D. Hawking, Donna M. Lecky, Neville Q. Verlander, Cliodna A. M. McNulty	Fun on the farm: evaluation of a lesson to teach students about the spread of infection on school farm visits	PLoS ONE [Electronic Resource]	10	e75641	8	2013	annette.oconnor	No
45	Meredith K. D. Hawking, Donna M. Lecky, Neville Q. Verlander, Cliodna A. M. McNulty	Fun on the farm: evaluation of a lesson to teach students about the spread of infection on school farm visits	PLoS ONE [Electronic Resource]	10	e75641	8	2013	second.reviewer	No
46	Daniel S. Jackson, Daryl V. Nydam, Craig Altier	Prevalence and risk factors for brucellosis in domestic yak Bos grunniens and their herders in a transhumant pastoralist system of Dolpo, Nepal	Preventive Veterinary Medicine	1	47-58	113	2014	annette.oconnor	No
46	Daniel S. Jackson, Daryl V. Nydam, Craig Altier	Prevalence and risk factors for brucellosis in domestic yak Bos grunniens and their herders in a transhumant pastoralist system of Dolpo, Nepal	Preventive Veterinary Medicine	1	47-58	113	2014	second.reviewer	No
47	Ioannis Basinas, Vivi Schlunssen, Hisamitsu Takai, Dick Heederik, Oyvind Omland, Inge M. Wouters, Torben Sigsgaard, Hans Kromhout	Exposure to inhalable dust and endotoxin among Danish pig farmers affected by work tasks and stable characteristics	Annals of Occupational Hygiene	8	1005-19	57	2013	annette.oconnor	No
47	Ioannis Basinas, Vivi Schlunssen, Hisamitsu Takai, Dick Heederik, Oyvind Omland, Inge M. Wouters, Torben Sigsgaard, Hans Kromhout	Exposure to inhalable dust and endotoxin among Danish pig farmers affected by work tasks and stable characteristics	Annals of Occupational Hygiene	8	1005-19	57	2013	paige.baltzell	No
47	Ioannis Basinas, Vivi Schlunssen, Hisamitsu Takai, Dick Heederik, Oyvind Omland, Inge M. Wouters, Torben Sigsgaard, Hans Kromhout	Exposure to inhalable dust and endotoxin among Danish pig farmers affected by work tasks and stable characteristics	Annals of Occupational Hygiene	8	1005-19	57	2013	second.reviewer	No
48	J. S. Weese, S. J. Hannon, C. W. Booker, S. Gow, B. P. Avery, R. J. Reid-Smith	The prevalence of methicillin-resistant Staphylococcus aureus colonization in feedlot cattle	Zoonoses & Public Health	2	144-7	59	2012	annette.oconnor	No
48	J. S. Weese, S. J. Hannon, C. W. Booker, S. Gow, B. P. Avery, R. J. Reid-Smith	The prevalence of methicillin-resistant Staphylococcus aureus colonization in feedlot cattle	Zoonoses & Public Health	2	144-7	59	2012	paige.baltzell	No
49	S. J. Yendell, I. Rubinoff, D. C. Lauer, J. B. Bender, J. M. Scheftel	Antibody prevalence of low-pathogenicity avian influenza and evaluation of management practices in Minnesota backyard poultry flocks	Zoonoses & Public Health	2	139-43	59	2012	annette.oconnor	No
49	S. J. Yendell, I. Rubinoff, D. C. Lauer, J. B. Bender, J. M. Scheftel	Antibody prevalence of low-pathogenicity avian influenza and evaluation of management practices in Minnesota backyard poultry flocks	Zoonoses & Public Health	2	139-43	59	2012	paige.baltzell	No
50	Kristine J. Teichman, Bogdan Cristescu, Scott E. Nielsen	Does sex matter? Temporal and spatial patterns of cougar-human conflict in British Columbia	PLoS ONE [Electronic Resource]	9	e74663	8	2013	annette.oconnor	No
50	Kristine J. Teichman, Bogdan Cristescu, Scott E. Nielsen	Does sex matter? Temporal and spatial patterns of cougar-human conflict in British Columbia	PLoS ONE [Electronic Resource]	9	e74663	8	2013	paige.baltzell	No
50	Kristine J. Teichman, Bogdan Cristescu, Scott E. Nielsen	Does sex matter? Temporal and spatial patterns of cougar-human conflict in British Columbia	PLoS ONE [Electronic Resource]	9	e74663	8	2013	second.reviewer	No
51	Jennan A. Phillips	Industrialized farm animal production: health concerns	Workplace Health & Safety	5	216	62	2014	annette.oconnor	No but is review
51	Jennan A. Phillips	Industrialized farm animal production: health concerns	Workplace Health & Safety	5	216	62	2014	second.reviewer	No but is review
52	Saskia Roggeman, Gudrun de Boeck, Hilde De Cock, Ronny Blust, Lieven Bervoets	Accumulation and detoxification of metals and arsenic in tissues of cattle (Bos taurus), and the risks for human consumption	Science of the Total Environment		175-84	466-467	2014	annette.oconnor	No
52	Saskia Roggeman, Gudrun de Boeck, Hilde De Cock, Ronny Blust, Lieven Bervoets	Accumulation and detoxification of metals and arsenic in tissues of cattle (Bos taurus), and the risks for human consumption	Science of the Total Environment		175-84	466-467	2014	paige.baltzell	No
52	Saskia Roggeman, Gudrun de Boeck, Hilde De Cock, Ronny Blust, Lieven Bervoets	Accumulation and detoxification of metals and arsenic in tissues of cattle (Bos taurus), and the risks for human consumption	Science of the Total Environment		175-84	466-467	2014	second.reviewer	No
53	Margaret A. Davis, Danna L. Moore, Katherine N. K. Baker, Nigel P. French, Marianne Patnode, Joni Hensley, Kathryn Macdonald, Thomas E. Besser	Risk factors for campylobacteriosis in two washington state counties with high numbers of dairy farms	Journal of Clinical Microbiology	12	3921-7	51	2013	annette.oconnor	Yes
53	Margaret A. Davis, Danna L. Moore, Katherine N. K. Baker, Nigel P. French, Marianne Patnode, Joni Hensley, Kathryn Macdonald, Thomas E. Besser	Risk factors for campylobacteriosis in two washington state counties with high numbers of dairy farms	Journal of Clinical Microbiology	12	3921-7	51	2013	paige.baltzell	Yes
53	Margaret A. Davis, Danna L. Moore, Katherine N. K. Baker, Nigel P. French, Marianne Patnode, Joni Hensley, Kathryn Macdonald, Thomas E. Besser	Risk factors for campylobacteriosis in two washington state counties with high numbers of dairy farms	Journal of Clinical Microbiology	12	3921-7	51	2013	second.reviewer	Yes
54	Alexandru Coman, Daniel N. Maftei, Whitney S. Krueger, Gary L. Heil, John A. Friary, Razvan M. Chereches, Emanuela Sirlincan, Paul Bria, Claudiu Dragnea, Iosif Kasler, Gregory C. Gray	Serological evidence for avian H9N2 influenza virus infections among Romanian agriculture workers	Journal of Infection and Public Health	6	438-47	6	2013	annette.oconnor	No
54	Alexandru Coman, Daniel N. Maftei, Whitney S. Krueger, Gary L. Heil, John A. Friary, Razvan M. Chereches, Emanuela Sirlincan, Paul Bria, Claudiu Dragnea, Iosif Kasler, Gregory C. Gray	Serological evidence for avian H9N2 influenza virus infections among Romanian agriculture workers	Journal of Infection and Public Health	6	438-47	6	2013	paige.baltzell	No
54	Alexandru Coman, Daniel N. Maftei, Whitney S. Krueger, Gary L. Heil, John A. Friary, Razvan M. Chereches, Emanuela Sirlincan, Paul Bria, Claudiu Dragnea, Iosif Kasler, Gregory C. Gray	Serological evidence for avian H9N2 influenza virus infections among Romanian agriculture workers	Journal of Infection and Public Health	6	438-47	6	2013	second.reviewer	No
55	Anna-Leena Lohiniva, Erica Dueger, Maha Talaat, Samir Refaey, Amal Zaki, Katherine Chisholm Horton, Amr Kandeel	Poultry rearing and slaughtering practices in rural Egypt: an exploration of risk factors for H5N1 virus human transmission	Influenza & Other Respiratory Viruses	6	1251-9	7	2013	annette.oconnor	No
55	Anna-Leena Lohiniva, Erica Dueger, Maha Talaat, Samir Refaey, Amal Zaki, Katherine Chisholm Horton, Amr Kandeel	Poultry rearing and slaughtering practices in rural Egypt: an exploration of risk factors for H5N1 virus human transmission	Influenza & Other Respiratory Viruses	6	1251-9	7	2013	paige.baltzell	No
56	S. A. Weinstein, R. Griffin, A. K. Ismail	Non-front-fanged colubroid ("colubrid") snakebites: three cases of local envenoming by the mangrove or ringed cat-eyed snake (Boiga dendrophila; Colubridae, Colubrinae), the Western beaked snake (Rhamphiophis oxyrhynchus; Lamprophiidae, Psammophinae) and the rain forest cat-eyed snake (Leptodeira frenata; Dipsadidae)	Clinical Toxicology: The Official Journal of the American Academy of Clinical Toxicology & European Association of Poisons Centres & Clinical Toxicologists	4	277-82	52	2014	annette.oconnor	No
56	S. A. Weinstein, R. Griffin, A. K. Ismail	Non-front-fanged colubroid ("colubrid") snakebites: three cases of local envenoming by the mangrove or ringed cat-eyed snake (Boiga dendrophila; Colubridae, Colubrinae), the Western beaked snake (Rhamphiophis oxyrhynchus; Lamprophiidae, Psammophinae) and the rain forest cat-eyed snake (Leptodeira frenata; Dipsadidae)	Clinical Toxicology: The Official Journal of the American Academy of Clinical Toxicology & European Association of Poisons Centres & Clinical Toxicologists	4	277-82	52	2014	paige.baltzell	No
57	Kimberly A. Such, Vidmantas Petraitis, Ruta Petraitiene, Gittel E. Strauss, Patriss-Wais Moradi, Thomas J. Walsh	Environmental monitoring for Aspergillus fumigatus in association with an immunosuppressed rabbit model of pulmonary aspergillosis	Journal of the American Association for Laboratory Animal Science: JAALAS	5	541-4	52	2013	annette.oconnor	No
57	Kimberly A. Such, Vidmantas Petraitis, Ruta Petraitiene, Gittel E. Strauss, Patriss-Wais Moradi, Thomas J. Walsh	Environmental monitoring for Aspergillus fumigatus in association with an immunosuppressed rabbit model of pulmonary aspergillosis	Journal of the American Association for Laboratory Animal Science: JAALAS	5	541-4	52	2013	paige.baltzell	No
58	J. Mutambara, I. Dube, E. Matangi, F. Majeke	Factors influencing the demand of the service of community based animal health care in Zimbabwe	Preventive Veterinary Medicine	3-4	174-82	112	2013	annette.oconnor	No
58	J. Mutambara, I. Dube, E. Matangi, F. Majeke	Factors influencing the demand of the service of community based animal health care in Zimbabwe	Preventive Veterinary Medicine	3-4	174-82	112	2013	paige.baltzell	No
58	J. Mutambara, I. Dube, E. Matangi, F. Majeke	Factors influencing the demand of the service of community based animal health care in Zimbabwe	Preventive Veterinary Medicine	3-4	174-82	112	2013	second.reviewer	No
59	Iris Vogeler, Rogerio Cichota, Val Snow	Identification and testing of early indicators for N leaching from urine patches	Journal of Environmental Management		55-63	130	2013	annette.oconnor	No
59	Iris Vogeler, Rogerio Cichota, Val Snow	Identification and testing of early indicators for N leaching from urine patches	Journal of Environmental Management		55-63	130	2013	paige.baltzell	No
60	K. Manandhar, J. Chataut, K. Khanal, A. Shrestha, S. Shrestha, S. Shrestha	Awareness regarding preventive measures of avian influenza among the adult people of Thimi Municipality, Nepal	Kathmandu University Medical Journal	41	45-9	11	2013	annette.oconnor	No
60	K. Manandhar, J. Chataut, K. Khanal, A. Shrestha, S. Shrestha, S. Shrestha	Awareness regarding preventive measures of avian influenza among the adult people of Thimi Municipality, Nepal	Kathmandu University Medical Journal	41	45-9	11	2013	paige.baltzell	No
60	K. Manandhar, J. Chataut, K. Khanal, A. Shrestha, S. Shrestha, S. Shrestha	Awareness regarding preventive measures of avian influenza among the adult people of Thimi Municipality, Nepal	Kathmandu University Medical Journal	41	45-9	11	2013	second.reviewer	No
61	M. Maino, P. Perez, P. Oviedo, G. Sotomayor, P. Abalos	The analytic hierarchy process in decisionmaking for caprine health programmes	Revue Scientifique et Technique	3	889-97	31	2012	annette.oconnor	No
61	M. Maino, P. Perez, P. Oviedo, G. Sotomayor, P. Abalos	The analytic hierarchy process in decisionmaking for caprine health programmes	Revue Scientifique et Technique	3	889-97	31	2012	paige.baltzell	No
61	M. Maino, P. Perez, P. Oviedo, G. Sotomayor, P. Abalos	The analytic hierarchy process in decisionmaking for caprine health programmes	Revue Scientifique et Technique	3	889-97	31	2012	second.reviewer	No
62	B. B. Singh, S. Ghatak, H. S. Banga, J. P. S. Gill, B. Singh	Veterinary urban hygiene: a challenge for India	Revue Scientifique et Technique	3	645-56	32	2013	annette.oconnor	No
62	B. B. Singh, S. Ghatak, H. S. Banga, J. P. S. Gill, B. Singh	Veterinary urban hygiene: a challenge for India	Revue Scientifique et Technique	3	645-56	32	2013	second.reviewer	No
63	Wei Du, De-Hua Liu	Biodiesel from conventional feedstocks	Advances in Biochemical Engineering-Biotechnology		53-68	128	2012	annette.oconnor	No
63	Wei Du, De-Hua Liu	Biodiesel from conventional feedstocks	Advances in Biochemical Engineering-Biotechnology		53-68	128	2012	paige.baltzell	No
64	Shuo Su, Ye Chen, Fu-Rong Zhao, Ji-Dang Chen, Jie-Xiong Xie, Zhong-Ming Chen, Zhen Huang, Yi-Ming Hu, Min-Ze Zhang, Li-Kai Tan, Gui-Hong Zhang, Shou-Jun Li	Avian-origin H3N2 canine influenza virus circulating in farmed dogs in Guangdong, China.[Republished from Infect Genet Evol. 2013 Mar;14:444-9; PMID: 23261544]	Infection, Genetics & Evolution		251-6	19	2013	annette.oconnor	No
64	Shuo Su, Ye Chen, Fu-Rong Zhao, Ji-Dang Chen, Jie-Xiong Xie, Zhong-Ming Chen, Zhen Huang, Yi-Ming Hu, Min-Ze Zhang, Li-Kai Tan, Gui-Hong Zhang, Shou-Jun Li	Avian-origin H3N2 canine influenza virus circulating in farmed dogs in Guangdong, China.[Republished from Infect Genet Evol. 2013 Mar;14:444-9; PMID: 23261544]	Infection, Genetics & Evolution		251-6	19	2013	paige.baltzell	No
65	Giuseppe Zicari, Vincenzo Soardo, Daniela Rivetti, Elena Cerrato, Domenico Russo	Livestock farming and atmospheric emissions	Igiene e Sanita Pubblica	4	445-57	69	2013	annette.oconnor	No but is review
65	Giuseppe Zicari, Vincenzo Soardo, Daniela Rivetti, Elena Cerrato, Domenico Russo	Livestock farming and atmospheric emissions	Igiene e Sanita Pubblica	4	445-57	69	2013	paige.baltzell	No but is review
66	G. K. Bruckner	Veterinary service missions and good governance	Revue Scientifique et Technique	2	439-48	31	2012	annette.oconnor	No
66	G. K. Bruckner	Veterinary service missions and good governance	Revue Scientifique et Technique	2	439-48	31	2012	paige.baltzell	No
67	Anne Mette Madsen, Christoffer B. Matthiesen	Exposure to aerosols during high-pressure cleaning and relationship with health effects	Annals of Agricultural & Environmental Medicine	3	420-5	20	2013	annette.oconnor	No
67	Anne Mette Madsen, Christoffer B. Matthiesen	Exposure to aerosols during high-pressure cleaning and relationship with health effects	Annals of Agricultural & Environmental Medicine	3	420-5	20	2013	paige.baltzell	No
68	Moreno Dutto, Nicola Petrosillo	Hybrid ascaris suum/lumbricoides (ascarididae) infestation in a pig farmer: a rare case of zoonotic ascariasis	Central European Journal of Public Health	4	224-6	21	2013	annette.oconnor	No
68	Moreno Dutto, Nicola Petrosillo	Hybrid ascaris suum/lumbricoides (ascarididae) infestation in a pig farmer: a rare case of zoonotic ascariasis	Central European Journal of Public Health	4	224-6	21	2013	paige.baltzell	No
69	Shana Gillette	Identifying the public health benefits of livestock-dependent, agro-ecosystems under climate change	Animal Health Research Reviews	2	155-8	14	2013	annette.oconnor	No
69	Shana Gillette	Identifying the public health benefits of livestock-dependent, agro-ecosystems under climate change	Animal Health Research Reviews	2	155-8	14	2013	paige.baltzell	No
70	Nazir Ahmad Dar, Farhad Islami, Gulzar Ahmad Bhat, Idrees Ayoub Shah, Muzamil Ashraf Makhdoomi, Beenish Iqbal, Rumaisa Rafiq, Mohd Maqbool Lone, Paolo Boffetta	Contact with animals and risk of oesophageal squamous cell carcinoma: outcome of a case-control study from Kashmir, a high-risk region	Occupational & Environmental Medicine	3	208-14	71	2014	annette.oconnor	No
70	Nazir Ahmad Dar, Farhad Islami, Gulzar Ahmad Bhat, Idrees Ayoub Shah, Muzamil Ashraf Makhdoomi, Beenish Iqbal, Rumaisa Rafiq, Mohd Maqbool Lone, Paolo Boffetta	Contact with animals and risk of oesophageal squamous cell carcinoma: outcome of a case-control study from Kashmir, a high-risk region	Occupational & Environmental Medicine	3	208-14	71	2014	paige.baltzell	No
71	R. Huang, A. R. Wang, Z. H. Liu, W. Liang, X. X. Li, Y. J. Tang, Z. M. Miao, T. J. Chai	Seroprevalence of avian influenza H9N2 among poultry workers in Shandong Province, China	European Journal of Clinical Microbiology & Infectious Diseases	10	1347-51	32	2013	annette.oconnor	No
71	R. Huang, A. R. Wang, Z. H. Liu, W. Liang, X. X. Li, Y. J. Tang, Z. M. Miao, T. J. Chai	Seroprevalence of avian influenza H9N2 among poultry workers in Shandong Province, China	European Journal of Clinical Microbiology & Infectious Diseases	10	1347-51	32	2013	paige.baltzell	No
72	Edoardo Pozio	Searching for Trichinella: not all pigs are created equal	Trends in Parasitology	1	4-11	30	2014	annette.oconnor	No
72	Edoardo Pozio	Searching for Trichinella: not all pigs are created equal	Trends in Parasitology	1	4-11	30	2014	second.reviewer	No
73	J. David Felix, Emily M. Elliott, Timothy J. Gish, Laura L. McConnell, Stephanie L. Shaw	Characterizing the isotopic composition of atmospheric ammonia emission sources using passive samplers and a combined oxidation-bacterial denitrifier approach	Rapid Communications in Mass Spectrometry	20	2239-46	27	2013	annette.oconnor	No
73	J. David Felix, Emily M. Elliott, Timothy J. Gish, Laura L. McConnell, Stephanie L. Shaw	Characterizing the isotopic composition of atmospheric ammonia emission sources using passive samplers and a combined oxidation-bacterial denitrifier approach	Rapid Communications in Mass Spectrometry	20	2239-46	27	2013	second.reviewer	No
74	Christine Parker, Carly Brunswick, Jane Kotey	The happy hen on your supermarket shelf: what choice does industrial strength free-range represent for consumers?	Journal of Bioethical Inquiry	2	165-86	10	2013	annette.oconnor	No
74	Christine Parker, Carly Brunswick, Jane Kotey	The happy hen on your supermarket shelf: what choice does industrial strength free-range represent for consumers?	Journal of Bioethical Inquiry	2	165-86	10	2013	second.reviewer	No
75	Carrie Arnold	Infectious diseases associated with livestock production: mitigating future risks	Environmental Health Perspectives	8	A256	121	2013	annette.oconnor	No
75	Carrie Arnold	Infectious diseases associated with livestock production: mitigating future risks	Environmental Health Perspectives	8	A256	121	2013	second.reviewer	No
76	Amy Pruden, D. G. Joakim Larsson, Alejandro Amezquita, Peter Collignon, Kristian K. Brandt, David W. Graham, James M. Lazorchak, Satoru Suzuki, Peter Silley, Jason R. Snape, Edward Topp, Tong Zhang, Yong-Guan Zhu	Management options for reducing the release of antibiotics and antibiotic resistance genes to the environment	Environmental Health Perspectives	8	878-85	121	2013	annette.oconnor	No
76	Amy Pruden, D. G. Joakim Larsson, Alejandro Amezquita, Peter Collignon, Kristian K. Brandt, David W. Graham, James M. Lazorchak, Satoru Suzuki, Peter Silley, Jason R. Snape, Edward Topp, Tong Zhang, Yong-Guan Zhu	Management options for reducing the release of antibiotics and antibiotic resistance genes to the environment	Environmental Health Perspectives	8	878-85	121	2013	second.reviewer	No
77	Marco Liverani, Jeff Waage, Tony Barnett, Dirk U. Pfeiffer, Jonathan Rushton, James W. Rudge, Michael E. Loevinsohn, Ian Scoones, Richard D. Smith, Ben S. Cooper, Lisa J. White, Shan Goh, Peter Horby, Brendan Wren, Ozan Gundogdu, Abigail Woods, Richard J. Coker	Understanding and managing zoonotic risk in the new livestock industries	Environmental Health Perspectives	8	873-7	121	2013	annette.oconnor	No
77	Marco Liverani, Jeff Waage, Tony Barnett, Dirk U. Pfeiffer, Jonathan Rushton, James W. Rudge, Michael E. Loevinsohn, Ian Scoones, Richard D. Smith, Ben S. Cooper, Lisa J. White, Shan Goh, Peter Horby, Brendan Wren, Ozan Gundogdu, Abigail Woods, Richard J. Coker	Understanding and managing zoonotic risk in the new livestock industries	Environmental Health Perspectives	8	873-7	121	2013	second.reviewer	No
78	Nobuaki Shimada, Miyako Yoshioka, Osamu Mikami, Nobuhiko Tanimura, Noriko Yamanaka, Michito Hanazumi, Fumio Kojima, Shigeru Miyazaki	Toxicological evaluation and bioaccumulation potential of lolitrem B, endophyte mycotoxin in Japanese black steers	Food Additives & Contaminants. Part A, Chemistry, Analysis, Control, Exposure & Risk Assessment	8	1402-6	30	2013	annette.oconnor	No
78	Nobuaki Shimada, Miyako Yoshioka, Osamu Mikami, Nobuhiko Tanimura, Noriko Yamanaka, Michito Hanazumi, Fumio Kojima, Shigeru Miyazaki	Toxicological evaluation and bioaccumulation potential of lolitrem B, endophyte mycotoxin in Japanese black steers	Food Additives & Contaminants. Part A, Chemistry, Analysis, Control, Exposure & Risk Assessment	8	1402-6	30	2013	second.reviewer	No
79	Elena Pedroni, Ximena Munoz, Viviana Sotomayor, Juan C. Munoz, Myriam Arenas, Rodrigo Fasce, Andrea Olea	[Outbreak of human A (H1N1) influenza in turkeys of a commercial poultry farm, Valparaiso, Chile: August 2009]	Revista Chilena de Infectologia	4	420-6	29	2012	annette.oconnor	No
79	Elena Pedroni, Ximena Munoz, Viviana Sotomayor, Juan C. Munoz, Myriam Arenas, Rodrigo Fasce, Andrea Olea	[Outbreak of human A (H1N1) influenza in turkeys of a commercial poultry farm, Valparaiso, Chile: August 2009]	Revista Chilena de Infectologia	4	420-6	29	2012	paige.baltzell	No
80	Katja Radon	To live or not to live near a farm?	Occupational & Environmental Medicine	2	79	71	2014	annette.oconnor	No but is review
80	Katja Radon	To live or not to live near a farm?	Occupational & Environmental Medicine	2	79	71	2014	paige.baltzell	No but is review
81	Lidwien A. M. Smit, Mariette Hooiveld, Femke van der Sman-de Beer, Annemieke W. J. Opstal-van Winden, Johan Beekhuizen, Inge M. Wouters, C. Joris Yzermans, Dick Heederik	Air pollution from livestock farms, and asthma, allergic rhinitis and COPD among neighbouring residents	Occupational & Environmental Medicine	2	134-40	71	2014	annette.oconnor	Yes
81	Lidwien A. M. Smit, Mariette Hooiveld, Femke van der Sman-de Beer, Annemieke W. J. Opstal-van Winden, Johan Beekhuizen, Inge M. Wouters, C. Joris Yzermans, Dick Heederik	Air pollution from livestock farms, and asthma, allergic rhinitis and COPD among neighbouring residents	Occupational & Environmental Medicine	2	134-40	71	2014	paige.baltzell	Yes
82	Monica Monaco, Palmino Pedroni, Andrea Sanchini, Annalisa Bonomini, Annamaria Indelicato, Annalisa Pantosti	Livestock-associated methicillin-resistant Staphylococcus aureus responsible for human colonization and infection in an area of Italy with high density of pig farming	BMC Infectious Diseases		258	13	2013	annette.oconnor	Yes
82	Monica Monaco, Palmino Pedroni, Andrea Sanchini, Annalisa Bonomini, Annamaria Indelicato, Annalisa Pantosti	Livestock-associated methicillin-resistant Staphylococcus aureus responsible for human colonization and infection in an area of Italy with high density of pig farming	BMC Infectious Diseases		258	13	2013	paige.baltzell	Yes
83	Joshua Orungo Onono, Barbara Wieland, Jonathan Rushton	Factors influencing choice of veterinary service provider by pastoralist in Kenya	Tropical Animal Health & Production	6	1439-45	45	2013	annette.oconnor	No
83	Joshua Orungo Onono, Barbara Wieland, Jonathan Rushton	Factors influencing choice of veterinary service provider by pastoralist in Kenya	Tropical Animal Health & Production	6	1439-45	45	2013	second.reviewer	No
84	Emanuel S. Swai, Luuk Schoonman, Chris J. Daborn	Knowledge and attitude towards zoonoses among animal health workers and livestock keepers in Arusha and Tanga, Tanzania	Tanzania journal of health research	4	280-6	12	2010	annette.oconnor	No
84	Emanuel S. Swai, Luuk Schoonman, Chris J. Daborn	Knowledge and attitude towards zoonoses among animal health workers and livestock keepers in Arusha and Tanga, Tanzania	Tanzania journal of health research	4	280-6	12	2010	second.reviewer	No
85	S. Andres, J. P. Vico, V. Garrido, M. J. Grillo, S. Samper, P. Gavin, S. Herrera-Leon, R. C. Mainar-Jaime	Epidemiology of subclinical salmonellosis in wild birds from an area of high prevalence of pig salmonellosis: phenotypic and genetic profiles of Salmonella isolates	Zoonoses & Public Health	5	355-65	60	2013	annette.oconnor	No
85	S. Andres, J. P. Vico, V. Garrido, M. J. Grillo, S. Samper, P. Gavin, S. Herrera-Leon, R. C. Mainar-Jaime	Epidemiology of subclinical salmonellosis in wild birds from an area of high prevalence of pig salmonellosis: phenotypic and genetic profiles of Salmonella isolates	Zoonoses & Public Health	5	355-65	60	2013	paige.baltzell	No
86	I. Koksal, G. Yilmaz, F. Aksoy, S. Erensoy, H. Aydin	The seroprevalance of Crimean-Congo haemorrhagic fever in people living in the same environment with Crimean-Congo haemorrhagic fever patients in an endemic region in Turkey	Epidemiology & Infection	2	239-45	142	2014	annette.oconnor	No
86	I. Koksal, G. Yilmaz, F. Aksoy, S. Erensoy, H. Aydin	The seroprevalance of Crimean-Congo haemorrhagic fever in people living in the same environment with Crimean-Congo haemorrhagic fever patients in an endemic region in Turkey	Epidemiology & Infection	2	239-45	142	2014	paige.baltzell	No
87	Christiane Cuny, Robin Kock, Wolfgang Witte	Livestock associated MRSA (LA-MRSA) and its relevance for humans in Germany	Ijmm International Journal of Medical Microbiology	6-7	331-7	303	2013	paige.baltzell	Yes
87	Christiane Cuny, Robin Kock, Wolfgang Witte	Livestock associated MRSA (LA-MRSA) and its relevance for humans in Germany	Ijmm International Journal of Medical Microbiology	6-7	331-7	303	2013	second.reviewer	Yes
88	Hamid Goudarziafshar, Mohsen Nikoorazm, Sayede Shima Mortazavi, Shahryar Abbasi, Abbas Farmany	Ultra-sensitive quantification of copper in food and water samples by electrochemical adsorptive stripping voltammetry	Environmental Monitoring & Assessment	11	8823-9	185	2013	annette.oconnor	No
88	Hamid Goudarziafshar, Mohsen Nikoorazm, Sayede Shima Mortazavi, Shahryar Abbasi, Abbas Farmany	Ultra-sensitive quantification of copper in food and water samples by electrochemical adsorptive stripping voltammetry	Environmental Monitoring & Assessment	11	8823-9	185	2013	paige.baltzell	No
89	Antonio Camarda, Nicola Pugliese, Antonia Pupillo, Marta Oliva, Elena Circella, Anna Maria Dionisi, Antonia Ricci, Marilisa Legretto, Anna Caroli, Carlo Pazzani	Resistance genes, phage types and pulsed field gel electrophoresis pulsotypes in Salmonella enterica strains from laying hen farms in southern Italy	International Journal of Environmental Research & Public Health [Electronic Resource]	8	3347-62	10	2013	annette.oconnor	No
89	Antonio Camarda, Nicola Pugliese, Antonia Pupillo, Marta Oliva, Elena Circella, Anna Maria Dionisi, Antonia Ricci, Marilisa Legretto, Anna Caroli, Carlo Pazzani	Resistance genes, phage types and pulsed field gel electrophoresis pulsotypes in Salmonella enterica strains from laying hen farms in southern Italy	International Journal of Environmental Research & Public Health [Electronic Resource]	8	3347-62	10	2013	paige.baltzell	No
90	Longhhua Wu, Xia Pan, Like Chen, Yujuan Huang, Ying Teng, Yongming Luo, Peter Christie	Occurrence and distribution of heavy metals and tetracyclines in agricultural soils after typical land use change in east China	Environmental Science & Pollution Research	12	8342-54	20	2013	annette.oconnor	No
90	Longhhua Wu, Xia Pan, Like Chen, Yujuan Huang, Ying Teng, Yongming Luo, Peter Christie	Occurrence and distribution of heavy metals and tetracyclines in agricultural soils after typical land use change in east China	Environmental Science & Pollution Research	12	8342-54	20	2013	paige.baltzell	No
91	Jessica L. Rinsky, Maya Nadimpalli, Steve Wing, Devon Hall, Dothula Baron, Lance B. Price, Jesper Larsen, Marc Stegger, Jill Stewart, Christopher D. Heaney	Livestock-associated methicillin and multidrug resistant Staphylococcus aureus is present among industrial, not antibiotic-free livestock operation workers in North Carolina	PLoS ONE [Electronic Resource]	7	e67641	8	2013	annette.oconnor	No
91	Jessica L. Rinsky, Maya Nadimpalli, Steve Wing, Devon Hall, Dothula Baron, Lance B. Price, Jesper Larsen, Marc Stegger, Jill Stewart, Christopher D. Heaney	Livestock-associated methicillin and multidrug resistant Staphylococcus aureus is present among industrial, not antibiotic-free livestock operation workers in North Carolina	PLoS ONE [Electronic Resource]	7	e67641	8	2013	paige.baltzell	No
92	Sailesh N. Behera, Mukesh Sharma, Viney P. Aneja, Rajasekhar Balasubramanian	Ammonia in the atmosphere: a review on emission sources, atmospheric chemistry and deposition on terrestrial bodies	Environmental Science & Pollution Research	11	8092-131	20	2013	annette.oconnor	No
92	Sailesh N. Behera, Mukesh Sharma, Viney P. Aneja, Rajasekhar Balasubramanian	Ammonia in the atmosphere: a review on emission sources, atmospheric chemistry and deposition on terrestrial bodies	Environmental Science & Pollution Research	11	8092-131	20	2013	paige.baltzell	No
92	Sailesh N. Behera, Mukesh Sharma, Viney P. Aneja, Rajasekhar Balasubramanian	Ammonia in the atmosphere: a review on emission sources, atmospheric chemistry and deposition on terrestrial bodies	Environmental Science & Pollution Research	11	8092-131	20	2013	second.reviewer	No
93	Robin Vestergren, Francis Orata, Urs Berger, Ian T. Cousins	Bioaccumulation of perfluoroalkyl acids in dairy cows in a naturally contaminated environment	Environmental Science & Pollution Research	11	7959-69	20	2013	annette.oconnor	No
93	Robin Vestergren, Francis Orata, Urs Berger, Ian T. Cousins	Bioaccumulation of perfluoroalkyl acids in dairy cows in a naturally contaminated environment	Environmental Science & Pollution Research	11	7959-69	20	2013	paige.baltzell	No
94	Marie-Therese Guillam, Gaelle Pedrono, Sophie Le Bouquin, Adeline Huneau, Jocelyne Gaudon, Rachel Leborgne, Jean-Dominique Dewitte, Claire Segala	Chronic respiratory symptoms of poultry farmers and model-based estimates of long-term dust exposure	Annals of Agricultural & Environmental Medicine	2	307-11	20	2013	annette.oconnor	No
94	Marie-Therese Guillam, Gaelle Pedrono, Sophie Le Bouquin, Adeline Huneau, Jocelyne Gaudon, Rachel Leborgne, Jean-Dominique Dewitte, Claire Segala	Chronic respiratory symptoms of poultry farmers and model-based estimates of long-term dust exposure	Annals of Agricultural & Environmental Medicine	2	307-11	20	2013	paige.baltzell	No
95	Bernard Wasinski, Jacek Dutkiewicz	Leptospirosis--current risk factors connected with human activity and the environment	Annals of Agricultural & Environmental Medicine	2	239-44	20	2013	annette.oconnor	No
95	Bernard Wasinski, Jacek Dutkiewicz	Leptospirosis--current risk factors connected with human activity and the environment	Annals of Agricultural & Environmental Medicine	2	239-44	20	2013	paige.baltzell	No
96	Elzbieta Monika Galinska, Jerzy Zagorski	Brucellosis in humans--etiology, diagnostics, clinical forms	Annals of Agricultural & Environmental Medicine	2	233-8	20	2013	annette.oconnor	No
96	Elzbieta Monika Galinska, Jerzy Zagorski	Brucellosis in humans--etiology, diagnostics, clinical forms	Annals of Agricultural & Environmental Medicine	2	233-8	20	2013	paige.baltzell	No
97	Sadegh Samadi, Inge M. Wouters, Dick J. J. Heederik	A review of bio-aerosol exposures and associated health effects in veterinary practice	Annals of Agricultural & Environmental Medicine	2	206-21	20	2013	annette.oconnor	No
97	Sadegh Samadi, Inge M. Wouters, Dick J. J. Heederik	A review of bio-aerosol exposures and associated health effects in veterinary practice	Annals of Agricultural & Environmental Medicine	2	206-21	20	2013	paige.baltzell	No
98	C. E. Realini, M. Font i Furnols, C. Sanudo, F. Montossi, M. A. Oliver, L. Guerrero	Spanish, French and British consumers' acceptability of Uruguayan beef, and consumers' beef choice associated with country of origin, finishing diet and meat price	Meat Science	1	14-21	95	2013	annette.oconnor	No
98	C. E. Realini, M. Font i Furnols, C. Sanudo, F. Montossi, M. A. Oliver, L. Guerrero	Spanish, French and British consumers' acceptability of Uruguayan beef, and consumers' beef choice associated with country of origin, finishing diet and meat price	Meat Science	1	14-21	95	2013	paige.baltzell	No
99	Joan A. Casey, Frank C. Curriero, Sara E. Cosgrove, Keeve E. Nachman, Brian S. Schwartz	High-density livestock operations, crop field application of manure, and risk of community-associated methicillin-resistant Staphylococcus aureus infection in Pennsylvania	JAMA Internal Medicine	21	1980-90	173	2013	annette.oconnor	Yes
99	Joan A. Casey, Frank C. Curriero, Sara E. Cosgrove, Keeve E. Nachman, Brian S. Schwartz	High-density livestock operations, crop field application of manure, and risk of community-associated methicillin-resistant Staphylococcus aureus infection in Pennsylvania	JAMA Internal Medicine	21	1980-90	173	2013	second.reviewer	Yes
100	Marcella Guarino, Luigi Bonizzi, Claudio Colosio	[Human exposure to livestock pollutants]	Giornale Italiano di Medicina del Lavoro Ed Ergonomia	4	330-3	35	2013	annette.oconnor	No but is review
100	Marcella Guarino, Luigi Bonizzi, Claudio Colosio	[Human exposure to livestock pollutants]	Giornale Italiano di Medicina del Lavoro Ed Ergonomia	4	330-3	35	2013	second.reviewer	No but is review
101	A. Roug, B. A. Byrne, P. A. Conrad, W. A. Miller	Zoonotic fecal pathogens and antimicrobial resistance in county fair animals	Comparative Immunology, Microbiology & Infectious Diseases	3	303-8	36	2013	annette.oconnor	No
101	A. Roug, B. A. Byrne, P. A. Conrad, W. A. Miller	Zoonotic fecal pathogens and antimicrobial resistance in county fair animals	Comparative Immunology, Microbiology & Infectious Diseases	3	303-8	36	2013	second.reviewer	No
102	Majid Ajorlo, Ramdzani B. Abdullah, Mohd Kamil Yusoff, Ridzwan Abd Halim, Ahmad Husni Mohd Hanif, Walter D. Willms, Mahboubeh Ebrahimian	Multivariate statistical techniques for the assessment of seasonal variations in surface water quality of pasture ecosystems	Environmental Monitoring & Assessment	10	8649-58	185	2013	annette.oconnor	No
102	Majid Ajorlo, Ramdzani B. Abdullah, Mohd Kamil Yusoff, Ridzwan Abd Halim, Ahmad Husni Mohd Hanif, Walter D. Willms, Mahboubeh Ebrahimian	Multivariate statistical techniques for the assessment of seasonal variations in surface water quality of pasture ecosystems	Environmental Monitoring & Assessment	10	8649-58	185	2013	second.reviewer	No
103	E. D. van Asselt, J. Kowalczyk, J. C. H. van Eijkeren, M. J. Zeilmaker, S. Ehlers, P. Furst, M. Lahrssen-Wiederholt, H. J. van der Fels-Klerx	Transfer of perfluorooctane sulfonic acid (PFOS) from contaminated feed to dairy milk	Food Chemistry	2	1489-95	141	2013	annette.oconnor	No
103	E. D. van Asselt, J. Kowalczyk, J. C. H. van Eijkeren, M. J. Zeilmaker, S. Ehlers, P. Furst, M. Lahrssen-Wiederholt, H. J. van der Fels-Klerx	Transfer of perfluorooctane sulfonic acid (PFOS) from contaminated feed to dairy milk	Food Chemistry	2	1489-95	141	2013	second.reviewer	No
104	Henri Kabore, Alexandre Lebel, Patrick Levallois, Pascal Michel, Pierre Payment, Pierre Dery, Germain Lebel	Multilevel analysis of childhood nonviral gastroenteritis associated with environmental risk factors in Quebec, 1999-2006	Journal of Environmental Health	3	34-45	76	2013	annette.oconnor	Yes
104	Henri Kabore, Alexandre Lebel, Patrick Levallois, Pascal Michel, Pierre Payment, Pierre Dery, Germain Lebel	Multilevel analysis of childhood nonviral gastroenteritis associated with environmental risk factors in Quebec, 1999-2006	Journal of Environmental Health	3	34-45	76	2013	paige.baltzell	Yes
105	Barbara Zappe Pasturel, Raul Cruz-Cano, Rachel E. Rosenberg Goldstein, Amanda Palmer, David Blythe, Patricia Ryan, Brenna Hogan, Carrianne Jung, Sam W. Joseph, Min Qi Wang, Mei-Ling Ting Lee, Robin Puett, Amy R. Sapkota	Impact of rurality, broiler operations, and community socioeconomic factors on the risk of campylobacteriosis in Maryland	American Journal of Public Health	12	2267-75	103	2013	annette.oconnor	Yes
105	Barbara Zappe Pasturel, Raul Cruz-Cano, Rachel E. Rosenberg Goldstein, Amanda Palmer, David Blythe, Patricia Ryan, Brenna Hogan, Carrianne Jung, Sam W. Joseph, Min Qi Wang, Mei-Ling Ting Lee, Robin Puett, Amy R. Sapkota	Impact of rurality, broiler operations, and community socioeconomic factors on the risk of campylobacteriosis in Maryland	American Journal of Public Health	12	2267-75	103	2013	second.reviewer	Yes
106	Frederic G. Masclaux, Olga Sakwinska, Nicole Charriere, Eulalia Semaani, Anne Oppliger	Concentration of airborne Staphylococcus aureus (MRSA and MSSA), total bacteria, and endotoxins in pig farms	Annals of Occupational Hygiene	5	550-7	57	2013	annette.oconnor	No
106	Frederic G. Masclaux, Olga Sakwinska, Nicole Charriere, Eulalia Semaani, Anne Oppliger	Concentration of airborne Staphylococcus aureus (MRSA and MSSA), total bacteria, and endotoxins in pig farms	Annals of Occupational Hygiene	5	550-7	57	2013	paige.baltzell	No
107	Ivano Iavarone, Elena De Felip, Anna Maria Ingelido, Nicola Iacovella, Annalisa Abballe, Silvia Valentini, Valentina Marra, Nicola Violante, Sonia D'Ilio, Oreste Senofonte, Francesco Petrucci, Costanza Majorani, Alessandro Alimonti, Michele Conversano	[Exploratory biomonitoring study among workers of livestock farms of the Taranto Province]	Epidemiologia e Prevenzione	6	321-31	36	2012	annette.oconnor	No
107	Ivano Iavarone, Elena De Felip, Anna Maria Ingelido, Nicola Iacovella, Annalisa Abballe, Silvia Valentini, Valentina Marra, Nicola Violante, Sonia D'Ilio, Oreste Senofonte, Francesco Petrucci, Costanza Majorani, Alessandro Alimonti, Michele Conversano	[Exploratory biomonitoring study among workers of livestock farms of the Taranto Province]	Epidemiologia e Prevenzione	6	321-31	36	2012	paige.baltzell	No
108	Marcello Sala, Antonino Caminiti, Pasquale Rombola, Aldo Volpe, Cristina Roffi, Osvaldo Caperna, Maria Miceli, Alessandro Ubaldi, Antonio Battisti, Paola Scaramozzino	[Beta-hexachlorocyclohexane contamination in dairy farms of the Sacco River Valley, Latium, Italy, 2005. A retrospective cohort study]	Epidemiologia e Prevenzione	5 Suppl 4	34-43	36	2012	annette.oconnor	No
108	Marcello Sala, Antonino Caminiti, Pasquale Rombola, Aldo Volpe, Cristina Roffi, Osvaldo Caperna, Maria Miceli, Alessandro Ubaldi, Antonio Battisti, Paola Scaramozzino	[Beta-hexachlorocyclohexane contamination in dairy farms of the Sacco River Valley, Latium, Italy, 2005. A retrospective cohort study]	Epidemiologia e Prevenzione	5 Suppl 4	34-43	36	2012	paige.baltzell	No
109	Pasquale Rombola, Sabrina Battisti, Paola Scaramozzino	[Animal biomonitoring and micropollutants in public health--review]	Epidemiologia e Prevenzione	5 Suppl 4	5-14	36	2012	annette.oconnor	No but is review
109	Pasquale Rombola, Sabrina Battisti, Paola Scaramozzino	[Animal biomonitoring and micropollutants in public health--review]	Epidemiologia e Prevenzione	5 Suppl 4	5-14	36	2012	second.reviewer	No but is review
110	S. Le Bouquin, A. Huneau-Salaun, D. Huonnic, L. Balaine, S. Martin, V. Michel	Aerial dust concentration in cage-housed, floor-housed, and aviary facilities for laying hens	Poultry Science	11	2827-33	92	2013	annette.oconnor	No
110	S. Le Bouquin, A. Huneau-Salaun, D. Huonnic, L. Balaine, S. Martin, V. Michel	Aerial dust concentration in cage-housed, floor-housed, and aviary facilities for laying hens	Poultry Science	11	2827-33	92	2013	second.reviewer	No
111	Marijeta Calic, Marina Caric, Frano Krsinic, Nenad Jasprica, Marijana Pecarevic	Controlling factors of phytoplankton seasonal succession in oligotrophic Mali Ston Bay (south-eastern Adriatic)	Environmental Monitoring & Assessment	9	7543-63	185	2013	annette.oconnor	No
111	Marijeta Calic, Marina Caric, Frano Krsinic, Nenad Jasprica, Marijana Pecarevic	Controlling factors of phytoplankton seasonal succession in oligotrophic Mali Ston Bay (south-eastern Adriatic)	Environmental Monitoring & Assessment	9	7543-63	185	2013	paige.baltzell	No
112	L. Christou, M. Kosmidou	Hepatitis E virus in the Western world--a pork-related zoonosis	Clinical Microbiology & Infection	7	600-4	19	2013	annette.oconnor	No
112	L. Christou, M. Kosmidou	Hepatitis E virus in the Western world--a pork-related zoonosis	Clinical Microbiology & Infection	7	600-4	19	2013	paige.baltzell	No
113	G. Guerrier, H. Foster, O. Metge, C. Chouvin, M. Tui	Cultural contexts of swine-related infections in Polynesia	Clinical Microbiology & Infection	7	595-9	19	2013	annette.oconnor	No
113	G. Guerrier, H. Foster, O. Metge, C. Chouvin, M. Tui	Cultural contexts of swine-related infections in Polynesia	Clinical Microbiology & Infection	7	595-9	19	2013	paige.baltzell	No
113	G. Guerrier, H. Foster, O. Metge, C. Chouvin, M. Tui	Cultural contexts of swine-related infections in Polynesia	Clinical Microbiology & Infection	7	595-9	19	2013	second.reviewer	No
114	C. J. Garforth, A. P. Bailey, R. B. Tranter	Farmers' attitudes to disease risk management in England: a comparative analysis of sheep and pig farmers	Preventive Veterinary Medicine	3-4	456-66	110	2013	annette.oconnor	No
114	C. J. Garforth, A. P. Bailey, R. B. Tranter	Farmers' attitudes to disease risk management in England: a comparative analysis of sheep and pig farmers	Preventive Veterinary Medicine	3-4	456-66	110	2013	paige.baltzell	No
115	K. K. Mwacalimba, C. Mumba, M. Munyeme	Cost benefit analysis of tuberculosis control in wildlife-livestock interface areas of Southern Zambia	Preventive Veterinary Medicine	2	274-9	110	2013	annette.oconnor	No
115	K. K. Mwacalimba, C. Mumba, M. Munyeme	Cost benefit analysis of tuberculosis control in wildlife-livestock interface areas of Southern Zambia	Preventive Veterinary Medicine	2	274-9	110	2013	paige.baltzell	No
116	Muhammad Ali, Jim J. Wang, Ronald D. DeLaune, Dong Cheol Seo, Syam K. Dodla, Amy B. Hernandez	Effect of redox potential and pH status on degradation and adsorption behavior of tylosin in dairy lagoon sediment suspension	Chemosphere	11	1583-9	91	2013	annette.oconnor	No
116	Muhammad Ali, Jim J. Wang, Ronald D. DeLaune, Dong Cheol Seo, Syam K. Dodla, Amy B. Hernandez	Effect of redox potential and pH status on degradation and adsorption behavior of tylosin in dairy lagoon sediment suspension	Chemosphere	11	1583-9	91	2013	paige.baltzell	No
117	Thomas M. Peters, T. Renee Anthony, Craig Taylor, Ralph Altmaier, Kimberley Anderson, Patrick T. O'Shaughnessy	Distribution of particle and gas concentrations in Swine gestation confined animal feeding operations	Annals of Occupational Hygiene	9	1080-90	56	2012	annette.oconnor	No
117	Thomas M. Peters, T. Renee Anthony, Craig Taylor, Ralph Altmaier, Kimberley Anderson, Patrick T. O'Shaughnessy	Distribution of particle and gas concentrations in Swine gestation confined animal feeding operations	Annals of Occupational Hygiene	9	1080-90	56	2012	paige.baltzell	No
118	A. Montavon, V. Jean-Richard, M. Bechir, D. M. Daugla, M. Abdoulaye, R. N. Bongo Nare, C. Diguimbaye-Djaibe, I. O. Alfarouk, E. Schelling, K. Wyss, M. Tanner, J. Zinsstag	Health of mobile pastoralists in the Sahel - assessment of 15 years of research and development	Tropical Medicine & International Health	9	1044-52	18	2013	annette.oconnor	No
118	A. Montavon, V. Jean-Richard, M. Bechir, D. M. Daugla, M. Abdoulaye, R. N. Bongo Nare, C. Diguimbaye-Djaibe, I. O. Alfarouk, E. Schelling, K. Wyss, M. Tanner, J. Zinsstag	Health of mobile pastoralists in the Sahel - assessment of 15 years of research and development	Tropical Medicine & International Health	9	1044-52	18	2013	second.reviewer	No
119	Andrea L. Clements, Matthew P. Fraser, Nabin Upadhyay, Pierre Herckes, Michael Sundblom, Jeffrey Lantz, Paul A. Solomon	Characterization of summertime coarse particulate matter in the Desert Southwest--Arizona, USA	Journal of the Air & Waste Management Association	7	764-72	63	2013	annette.oconnor	No
119	Andrea L. Clements, Matthew P. Fraser, Nabin Upadhyay, Pierre Herckes, Michael Sundblom, Jeffrey Lantz, Paul A. Solomon	Characterization of summertime coarse particulate matter in the Desert Southwest--Arizona, USA	Journal of the Air & Waste Management Association	7	764-72	63	2013	paige.baltzell	No
120	Leonardo Martinez, Gisela Collazo, Lilia Cabrera, Antonio Bernabe-Ortiz, Yasnina Ramos-Pena, Richard Oberhelman	Free-ranging chickens in households in a periurban shantytown in Peru--attitudes and practices 10 years after a community-based intervention project	American Journal of Tropical Medicine & Hygiene	2	229-31	89	2013	annette.oconnor	No
120	Leonardo Martinez, Gisela Collazo, Lilia Cabrera, Antonio Bernabe-Ortiz, Yasnina Ramos-Pena, Richard Oberhelman	Free-ranging chickens in households in a periurban shantytown in Peru--attitudes and practices 10 years after a community-based intervention project	American Journal of Tropical Medicine & Hygiene	2	229-31	89	2013	paige.baltzell	No
121	K. M. Lockhart, A. M. King, T. Harter	Identifying sources of groundwater nitrate contamination in a large alluvial groundwater basin with highly diversified intensive agricultural production	Journal of Contaminant Hydrology		140-54	151	2013	annette.oconnor	No
121	K. M. Lockhart, A. M. King, T. Harter	Identifying sources of groundwater nitrate contamination in a large alluvial groundwater basin with highly diversified intensive agricultural production	Journal of Contaminant Hydrology		140-54	151	2013	paige.baltzell	No
122	H. L. Smits	Brucellosis in pastoral and confined livestock: prevention and vaccination	Revue Scientifique et Technique	1	219-28	32	2013	annette.oconnor	No
122	H. L. Smits	Brucellosis in pastoral and confined livestock: prevention and vaccination	Revue Scientifique et Technique	1	219-28	32	2013	paige.baltzell	No
123	Trine Eggen, Eldbjorg S. Heimstad, Arne O. Stuanes, Hans Ragnar Norli	Uptake and translocation of organophosphates and other emerging contaminants in food and forage crops	Environmental Science & Pollution Research	7	4520-31	20	2013	annette.oconnor	No
123	Trine Eggen, Eldbjorg S. Heimstad, Arne O. Stuanes, Hans Ragnar Norli	Uptake and translocation of organophosphates and other emerging contaminants in food and forage crops	Environmental Science & Pollution Research	7	4520-31	20	2013	paige.baltzell	No
124	N. Assez, P. Mauriaucourt, J. Cuny, P. Goldstein, E. Wiel	[Fever and jaundice... and if it was a leptospirosis. About a case of L. interrogans icterohaemorrhagiae in Northern France]	Annales Francaises d Anesthesie et de Reanimation	6	439-43	32	2013	annette.oconnor	No
124	N. Assez, P. Mauriaucourt, J. Cuny, P. Goldstein, E. Wiel	[Fever and jaundice... and if it was a leptospirosis. About a case of L. interrogans icterohaemorrhagiae in Northern France]	Annales Francaises d Anesthesie et de Reanimation	6	439-43	32	2013	paige.baltzell	No
125	A. Berndt, N. W. Tomkins	Measurement and mitigation of methane emissions from beef cattle in tropical grazing systems: a perspective from Australia and Brazil	Animal		363-72	7 Suppl 2	2013	annette.oconnor	No
125	A. Berndt, N. W. Tomkins	Measurement and mitigation of methane emissions from beef cattle in tropical grazing systems: a perspective from Australia and Brazil	Animal		363-72	7 Suppl 2	2013	second.reviewer	No
126	Sara M. Morrow, Jeanette O'Quin, Armando E. Hoet, J. R. Wilkins, Fred DeGraves, Kathleen A. Smith	Complaints associated with animal feeding facilities as reported to Ohio local health departments, 2006-2008	Journal of Environmental Health	9	8-13	75	2013	annette.oconnor	Yes
126	Sara M. Morrow, Jeanette O'Quin, Armando E. Hoet, J. R. Wilkins, Fred DeGraves, Kathleen A. Smith	Complaints associated with animal feeding facilities as reported to Ohio local health departments, 2006-2008	Journal of Environmental Health	9	8-13	75	2013	paige.baltzell	Yes
127	Esther Vogt, Ulrike Dragosits, Christine F. Braban, Mark R. Theobald, Anthony J. Dore, Netty van Dijk, Y. Sim Tang, Chris McDonald, Scott Murray, Robert M. Rees, Mark A. Sutton	Heterogeneity of atmospheric ammonia at the landscape scale and consequences for environmental impact assessment	Environmental Pollution		120-31	179	2013	annette.oconnor	No
127	Esther Vogt, Ulrike Dragosits, Christine F. Braban, Mark R. Theobald, Anthony J. Dore, Netty van Dijk, Y. Sim Tang, Chris McDonald, Scott Murray, Robert M. Rees, Mark A. Sutton	Heterogeneity of atmospheric ammonia at the landscape scale and consequences for environmental impact assessment	Environmental Pollution		120-31	179	2013	paige.baltzell	No
128	Jason W. Stull, Andrew S. Peregrine, Jan M. Sargeant, J. Scott Weese	Pet husbandry and infection control practices related to zoonotic disease risks in Ontario, Canada	BMC Public Health		520	13	2013	annette.oconnor	No
128	Jason W. Stull, Andrew S. Peregrine, Jan M. Sargeant, J. Scott Weese	Pet husbandry and infection control practices related to zoonotic disease risks in Ontario, Canada	BMC Public Health		520	13	2013	second.reviewer	No
129	Cynthia L. Winkworth	Antibiotic resistance genes in freshwater biofilms along a whole river	Journal of Water & Health	2	186-98	11	2013	annette.oconnor	No
129	Cynthia L. Winkworth	Antibiotic resistance genes in freshwater biofilms along a whole river	Journal of Water & Health	2	186-98	11	2013	paige.baltzell	No
130	Tarik A. Al Azraqi, Awad A. El Mekki, Ahmed A. Mahfouz	Rift Valley fever among children and adolescents in southwestern Saudi Arabia	Journal of Infection and Public Health	3	230-5	6	2013	annette.oconnor	No
130	Tarik A. Al Azraqi, Awad A. El Mekki, Ahmed A. Mahfouz	Rift Valley fever among children and adolescents in southwestern Saudi Arabia	Journal of Infection and Public Health	3	230-5	6	2013	second.reviewer	No
131	Jean Raphael Kana, Benoit Gbemenou Joselin Gnonlonfin, Jagger Harvey, James Wainaina, Immaculate Wanjuki, Robert A. Skilton, Alexis Teguia	Assessment of aflatoxin contamination of maize, peanut meal and poultry feed mixtures from different agroecological zones in Cameroon	Toxins	5	884-94	5	2013	annette.oconnor	No
131	Jean Raphael Kana, Benoit Gbemenou Joselin Gnonlonfin, Jagger Harvey, James Wainaina, Immaculate Wanjuki, Robert A. Skilton, Alexis Teguia	Assessment of aflatoxin contamination of maize, peanut meal and poultry feed mixtures from different agroecological zones in Cameroon	Toxins	5	884-94	5	2013	paige.baltzell	No
132	William Pate, Michael Charlton, Carl Wellington	Measurement and analysis of 8-hour time-weighted average sound pressure levels in a vivarium decontamination facility	Archives of Environmental & Occupational Health	3	173-9	68	2013	annette.oconnor	No
132	William Pate, Michael Charlton, Carl Wellington	Measurement and analysis of 8-hour time-weighted average sound pressure levels in a vivarium decontamination facility	Archives of Environmental & Occupational Health	3	173-9	68	2013	second.reviewer	No
133	Nazmun Nahar, Main Uddin, Rouha Anamika Sarkar, Emily S. Gurley, M. Salah Uddin Khan, M. Jahangir Hossain, Rebeca Sultana, Stephen P. Luby	Exploring pig raising in Bangladesh: implications for public health interventions	Veterinaria Italiana	1	7-17	49	2013	annette.oconnor	No
133	Nazmun Nahar, Main Uddin, Rouha Anamika Sarkar, Emily S. Gurley, M. Salah Uddin Khan, M. Jahangir Hossain, Rebeca Sultana, Stephen P. Luby	Exploring pig raising in Bangladesh: implications for public health interventions	Veterinaria Italiana	1	7-17	49	2013	paige.baltzell	No
134	Anne Ostermann, Jan Siemens, Gerhard Welp, Qiaoyun Xue, Xianyong Lin, Xuejun Liu, Wulf Amelung	Leaching of veterinary antibiotics in calcareous Chinese croplands	Chemosphere	7	928-34	91	2013	annette.oconnor	No
134	Anne Ostermann, Jan Siemens, Gerhard Welp, Qiaoyun Xue, Xianyong Lin, Xuejun Liu, Wulf Amelung	Leaching of veterinary antibiotics in calcareous Chinese croplands	Chemosphere	7	928-34	91	2013	second.reviewer	No
135	Anna Slodkowicz-Kowalska, Thaddeus K. Graczyk, Andrzej Nowosad, Anna C. Majewska	First detection of microsporidia in raised pigeons in Poland	Annals of Agricultural & Environmental Medicine	1	13-5	20	2013	annette.oconnor	No
135	Anna Slodkowicz-Kowalska, Thaddeus K. Graczyk, Andrzej Nowosad, Anna C. Majewska	First detection of microsporidia in raised pigeons in Poland	Annals of Agricultural & Environmental Medicine	1	13-5	20	2013	second.reviewer	No
136	S. Viegas, V. M. Faisca, H. Dias, A. Clerigo, E. Carolino, C. Viegas	Occupational exposure to poultry dust and effects on the respiratory system in workers	Journal of Toxicology & Environmental Health Part A	4-5	230-9	76	2013	paige.baltzell	No
136	S. Viegas, V. M. Faisca, H. Dias, A. Clerigo, E. Carolino, C. Viegas	Occupational exposure to poultry dust and effects on the respiratory system in workers	Journal of Toxicology & Environmental Health Part A	4-5	230-9	76	2013	second.reviewer	No
137	Celia Basurko, Christophe Demattei, Rene Han-Sze, Claire Grenier, Michel Joubert, Mathieu Nacher, Bernard Carme	Deforestation, agriculture and farm jobs: a good recipe for Plasmodium vivax in French Guiana	Malaria Journal		90	12	2013	paige.baltzell	No
137	Celia Basurko, Christophe Demattei, Rene Han-Sze, Claire Grenier, Michel Joubert, Mathieu Nacher, Bernard Carme	Deforestation, agriculture and farm jobs: a good recipe for Plasmodium vivax in French Guiana	Malaria Journal		90	12	2013	second.reviewer	No
138	Eduardo Quiroga, Paula Ortiz, Brian Reid, Dieter Gerdes	Classification of the ecological quality of the Aysen and Baker Fjords (Patagonia, Chile) using biotic indices	Marine Pollution Bulletin	1-2	117-26	68	2013	paige.baltzell	No
138	Eduardo Quiroga, Paula Ortiz, Brian Reid, Dieter Gerdes	Classification of the ecological quality of the Aysen and Baker Fjords (Patagonia, Chile) using biotic indices	Marine Pollution Bulletin	1-2	117-26	68	2013	second.reviewer	No
139	Brian T. Pavilonis, Wayne T. Sanderson, James A. Merchant	Relative exposure to swine animal feeding operations and childhood asthma prevalence in an agricultural cohort	Environmental Research		74-80	122	2013	paige.baltzell	Yes
139	Brian T. Pavilonis, Wayne T. Sanderson, James A. Merchant	Relative exposure to swine animal feeding operations and childhood asthma prevalence in an agricultural cohort	Environmental Research		74-80	122	2013	second.reviewer	Yes
140	Himel Barua, Paritosh K. Biswas, Katharina E. P. Olsen, Subrata K. Shil, Jens P. Christensen	Molecular characterization of motile serovars of Salmonella enterica from breeder and commercial broiler poultry farms in Bangladesh	PLoS ONE [Electronic Resource]	3	e57811	8	2013	paige.baltzell	No
140	Himel Barua, Paritosh K. Biswas, Katharina E. P. Olsen, Subrata K. Shil, Jens P. Christensen	Molecular characterization of motile serovars of Salmonella enterica from breeder and commercial broiler poultry farms in Bangladesh	PLoS ONE [Electronic Resource]	3	e57811	8	2013	second.reviewer	No
141	K. J. Shingfield, M. Bonnet, N. D. Scollan	Recent developments in altering the fatty acid composition of ruminant-derived foods	Animal		132-62	7 Suppl 1	2013	paige.baltzell	No
141	K. J. Shingfield, M. Bonnet, N. D. Scollan	Recent developments in altering the fatty acid composition of ruminant-derived foods	Animal		132-62	7 Suppl 1	2013	second.reviewer	No
142	Beibei Liu, Heng Liu, Bing Zhang, Jun Bi	Modeling nutrient release in the Tai Lake basin of China: source identification and policy implications	Environmental Management	3	724-37	51	2013	paige.baltzell	No
142	Beibei Liu, Heng Liu, Bing Zhang, Jun Bi	Modeling nutrient release in the Tai Lake basin of China: source identification and policy implications	Environmental Management	3	724-37	51	2013	second.reviewer	No
143	Weka Paul Rebecca, Ikeh I. Eugene, Kamani Joshua	Seroprevalence of antibodies (IgG) to Taenia solium among pig rearers and associated risk factors in Jos metropolis, Nigeria	Journal of Infection in Developing Countries	2	67-72	7	2013	paige.baltzell	No
143	Weka Paul Rebecca, Ikeh I. Eugene, Kamani Joshua	Seroprevalence of antibodies (IgG) to Taenia solium among pig rearers and associated risk factors in Jos metropolis, Nigeria	Journal of Infection in Developing Countries	2	67-72	7	2013	second.reviewer	No
144	Anne Conan, Aurelia Ponsich, Flavie Luce Goutard, Ratana Khiev, Arnaud Tarantola, San Sorn, Sirenda Vong	A community-based education trial to improve backyard poultry biosecurity in rural Cambodia	Acta Tropica	3	294-302	125	2013	paige.baltzell	No
144	Anne Conan, Aurelia Ponsich, Flavie Luce Goutard, Ratana Khiev, Arnaud Tarantola, San Sorn, Sirenda Vong	A community-based education trial to improve backyard poultry biosecurity in rural Cambodia	Acta Tropica	3	294-302	125	2013	second.reviewer	No
145	Yali Si, Willem F. de Boer, Peng Gong	Different environmental drivers of highly pathogenic avian influenza H5N1 outbreaks in poultry and wild birds	PLoS ONE [Electronic Resource]	1	e53362	8	2013	paige.baltzell	No
145	Yali Si, Willem F. de Boer, Peng Gong	Different environmental drivers of highly pathogenic avian influenza H5N1 outbreaks in poultry and wild birds	PLoS ONE [Electronic Resource]	1	e53362	8	2013	second.reviewer	No
146	Timothy S. Frana, Aleigh R. Beahm, Blake M. Hanson, Joann M. Kinyon, Lori L. Layman, Locke A. Karriker, Alejandro Ramirez, Tara C. Smith	Isolation and characterization of methicillin-resistant Staphylococcus aureus from pork farms and visiting veterinary students	PLoS ONE [Electronic Resource]	1	e53738	8	2013	paige.baltzell	No
146	Timothy S. Frana, Aleigh R. Beahm, Blake M. Hanson, Joann M. Kinyon, Lori L. Layman, Locke A. Karriker, Alejandro Ramirez, Tara C. Smith	Isolation and characterization of methicillin-resistant Staphylococcus aureus from pork farms and visiting veterinary students	PLoS ONE [Electronic Resource]	1	e53738	8	2013	second.reviewer	No
147	Feng Liu, Shaojun Pang, Thierry Chopin, Suqin Gao, Tifeng Shan, Xiaobo Zhao, Jing Li	Understanding the recurrent large-scale green tide in the Yellow Sea: temporal and spatial correlations between multiple geographical, aquacultural and biological factors	Marine Environmental Research		38-47	83	2013	paige.baltzell	No
147	Feng Liu, Shaojun Pang, Thierry Chopin, Suqin Gao, Tifeng Shan, Xiaobo Zhao, Jing Li	Understanding the recurrent large-scale green tide in the Yellow Sea: temporal and spatial correlations between multiple geographical, aquacultural and biological factors	Marine Environmental Research		38-47	83	2013	second.reviewer	No
148	Dezhao Liu, Anders Feilberg, Anders Michael Nielsen, Anders Peter S. Adamsen	PTR-MS measurement of partition coefficients of reduced volatile sulfur compounds in liquids from biotrickling filters	Chemosphere	4	1396-403	90	2013	paige.baltzell	No
148	Dezhao Liu, Anders Feilberg, Anders Michael Nielsen, Anders Peter S. Adamsen	PTR-MS measurement of partition coefficients of reduced volatile sulfur compounds in liquids from biotrickling filters	Chemosphere	4	1396-403	90	2013	second.reviewer	No
149	C. Cederberg, F. Hedenus, S. Wirsenius, U. Sonesson	Trends in greenhouse gas emissions from consumption and production of animal food products - implications for long-term climate targets	Animal	2	330-40	7	2013	paige.baltzell	No
149	C. Cederberg, F. Hedenus, S. Wirsenius, U. Sonesson	Trends in greenhouse gas emissions from consumption and production of animal food products - implications for long-term climate targets	Animal	2	330-40	7	2013	second.reviewer	No
150	Anagha Loharikar, Shannon Vawter, Kim Warren, Marshall Deasy, Maria Moll, Carol Sandt, Renee Gilhousen, Elizabeth Villamil, Andrew Rhorer, Elizabeth Briere, Colin Schwensohn, Eija Trees, Patricia Lafon, Jennifer Kincaid Adams, Brenda Le, Casey Barton Behravesh	Outbreak of human Salmonella Typhimurium infections linked to contact with baby poultry from a single agricultural feed store chain and mail-order hatchery, 2009	Pediatric Infectious Disease Journal	1	8-12	32	2013	paige.baltzell	No
150	Anagha Loharikar, Shannon Vawter, Kim Warren, Marshall Deasy, Maria Moll, Carol Sandt, Renee Gilhousen, Elizabeth Villamil, Andrew Rhorer, Elizabeth Briere, Colin Schwensohn, Eija Trees, Patricia Lafon, Jennifer Kincaid Adams, Brenda Le, Casey Barton Behravesh	Outbreak of human Salmonella Typhimurium infections linked to contact with baby poultry from a single agricultural feed store chain and mail-order hatchery, 2009	Pediatric Infectious Disease Journal	1	8-12	32	2013	second.reviewer	No
151	C. N. Okell, G. P. Pinchbeck, A. P. Stringer, G. Tefera, R. M. Christley	A community-based participatory study investigating the epidemiology and effects of rabies to livestock owners in rural Ethiopia	Preventive Veterinary Medicine	1	1-9	108	2013	paige.baltzell	No
151	C. N. Okell, G. P. Pinchbeck, A. P. Stringer, G. Tefera, R. M. Christley	A community-based participatory study investigating the epidemiology and effects of rabies to livestock owners in rural Ethiopia	Preventive Veterinary Medicine	1	1-9	108	2013	second.reviewer	No
152	Kamran Akbarzadeh, Javad Rafinejad, Hamzeh Alipour, Akbar Biglarian	Human myiasis in Fars Province, Iran	Southeast Asian Journal of Tropical Medicine & Public Health	5	1205-11	43	2012	paige.baltzell	No
152	Kamran Akbarzadeh, Javad Rafinejad, Hamzeh Alipour, Akbar Biglarian	Human myiasis in Fars Province, Iran	Southeast Asian Journal of Tropical Medicine & Public Health	5	1205-11	43	2012	second.reviewer	No
153	Peter L. M. Msoffe, Flora F. Kajuna, Carol J. Cardona	Teacher-pupil model: improving poultry health and management through children	Avian Diseases	4 Suppl	1054-7	56	2012	paige.baltzell	No
153	Peter L. M. Msoffe, Flora F. Kajuna, Carol J. Cardona	Teacher-pupil model: improving poultry health and management through children	Avian Diseases	4 Suppl	1054-7	56	2012	second.reviewer	No
154	Katharine M. Benedict, Sheryl P. Gow, Richard J. Reid-Smith, Calvin W. Booker, Paul S. Morley	Metrics for quantifying antimicrobial use in beef feedlots	Canadian Veterinary Journal	8	841-8	53	2012	paige.baltzell	No
154	Katharine M. Benedict, Sheryl P. Gow, Richard J. Reid-Smith, Calvin W. Booker, Paul S. Morley	Metrics for quantifying antimicrobial use in beef feedlots	Canadian Veterinary Journal	8	841-8	53	2012	second.reviewer	No
155	Malavanh Chittavong, Jan Erik Lindberg, Anna Jansson	Feeding regime and management of local Lao pigs in Central Lao PDR	Tropical Animal Health & Production	1	149-55	45	2012	paige.baltzell	No
155	Malavanh Chittavong, Jan Erik Lindberg, Anna Jansson	Feeding regime and management of local Lao pigs in Central Lao PDR	Tropical Animal Health & Production	1	149-55	45	2012	second.reviewer	No
156	Joshua T. Glueck, Richard B. Huneke, Hernando Perez, Igor Burstyn	Exposure of laboratory animal care workers to airborne mouse and rat allergens	Journal of the American Association for Laboratory Animal Science: JAALAS	5	554-60	51	2012	paige.baltzell	No
156	Joshua T. Glueck, Richard B. Huneke, Hernando Perez, Igor Burstyn	Exposure of laboratory animal care workers to airborne mouse and rat allergens	Journal of the American Association for Laboratory Animal Science: JAALAS	5	554-60	51	2012	second.reviewer	No
157	Oyvind Omland, Leif Hoffmann	Occupational acquisition of methicillin-resistant Staphylococcus aureus in humans--a description of MRSA carrier and infected cases from the Region of North Jutland in Denmark	Annals of Agricultural & Environmental Medicine	4	637-40	19	2012	paige.baltzell	No
157	Oyvind Omland, Leif Hoffmann	Occupational acquisition of methicillin-resistant Staphylococcus aureus in humans--a description of MRSA carrier and infected cases from the Region of North Jutland in Denmark	Annals of Agricultural & Environmental Medicine	4	637-40	19	2012	second.reviewer	No
158	Rebuma Firdessa, Rea Tschopp, Alehegne Wubete, Melaku Sombo, Elena Hailu, Girume Erenso, Teklu Kiros, Lawrence Yamuah, Martin Vordermeier, R. Glyn Hewinson, Douglas Young, Stephen V. Gordon, Mesfin Sahile, Abraham Aseffa, Stefan Berg	High prevalence of bovine tuberculosis in dairy cattle in central ethiopia: implications for the dairy industry and public health	PLoS ONE [Electronic Resource]	12	e52851	7	2012	paige.baltzell	No
158	Rebuma Firdessa, Rea Tschopp, Alehegne Wubete, Melaku Sombo, Elena Hailu, Girume Erenso, Teklu Kiros, Lawrence Yamuah, Martin Vordermeier, R. Glyn Hewinson, Douglas Young, Stephen V. Gordon, Mesfin Sahile, Abraham Aseffa, Stefan Berg	High prevalence of bovine tuberculosis in dairy cattle in central ethiopia: implications for the dairy industry and public health	PLoS ONE [Electronic Resource]	12	e52851	7	2012	second.reviewer	No
159	Erik Dorko, Kvetoslava Rimarova, Emil Pilipcinec	Influence of the environment and occupational exposure on the occurrence of Q fever	Central European Journal of Public Health	3	208-14	20	2012	paige.baltzell	No
159	Erik Dorko, Kvetoslava Rimarova, Emil Pilipcinec	Influence of the environment and occupational exposure on the occurrence of Q fever	Central European Journal of Public Health	3	208-14	20	2012	second.reviewer	No
160	A. Zielicka-Hardy, D. Zarowna, J. Szych, G. Madajczak, M. Sadkowska-Todys	Ensuring safety of home-produced eggs to control salmonellosis in Poland: lessons from an outbreak in September 2011	Euro Surveillance: Bulletin Europeen sur les Maladies Transmissibles = European Communicable Disease Bulletin	47		17	2012	paige.baltzell	No
160	A. Zielicka-Hardy, D. Zarowna, J. Szych, G. Madajczak, M. Sadkowska-Todys	Ensuring safety of home-produced eggs to control salmonellosis in Poland: lessons from an outbreak in September 2011	Euro Surveillance: Bulletin Europeen sur les Maladies Transmissibles = European Communicable Disease Bulletin	47		17	2012	second.reviewer	No
161	Sara May, Debra J. Romberger, Jill A. Poole	Respiratory health effects of large animal farming environments	Journal of Toxicology & Environmental Health Part B: Critical Reviews	8	524-41	15	2012	paige.baltzell	No but is review
161	Sara May, Debra J. Romberger, Jill A. Poole	Respiratory health effects of large animal farming environments	Journal of Toxicology & Environmental Health Part B: Critical Reviews	8	524-41	15	2012	second.reviewer	No but is review
162	S. Dhakal, C. Stephen, A. Ale, D. D. Joshi	Knowledge and practices of pig farmers regarding Japanese encephalitis in Kathmandu, Nepal	Zoonoses & Public Health	8	568-74	59	2012	paige.baltzell	No
162	S. Dhakal, C. Stephen, A. Ale, D. D. Joshi	Knowledge and practices of pig farmers regarding Japanese encephalitis in Kathmandu, Nepal	Zoonoses & Public Health	8	568-74	59	2012	second.reviewer	No
163	E. Clifford, C. Kennelly, R. Walsh, S. Gerrity, E. O. Reilly, G. Collins	Optimization of a horizontal-flow biofilm reactor for the removal of methane at low temperatures	Journal of the Air & Waste Management Association	10	1166-73	62	2012	paige.baltzell	No
163	E. Clifford, C. Kennelly, R. Walsh, S. Gerrity, E. O. Reilly, G. Collins	Optimization of a horizontal-flow biofilm reactor for the removal of methane at low temperatures	Journal of the Air & Waste Management Association	10	1166-73	62	2012	second.reviewer	No
164	Quirine M. Ketterings, Karl J. Czymmek	Phosphorus index as a phosphorus awareness tool: documented phosphorus use reduction in New York state	Journal of Environmental Quality	6	1767-73	41	2012	paige.baltzell	No
164	Quirine M. Ketterings, Karl J. Czymmek	Phosphorus index as a phosphorus awareness tool: documented phosphorus use reduction in New York state	Journal of Environmental Quality	6	1767-73	41	2012	second.reviewer	No
165	Amy Pruden, Mazdak Arabi, Heather N. Storteboom	Correlation between upstream human activities and riverine antibiotic resistance genes	Environmental Science & Technology	21	11541-9	46	2012	paige.baltzell	No
165	Amy Pruden, Mazdak Arabi, Heather N. Storteboom	Correlation between upstream human activities and riverine antibiotic resistance genes	Environmental Science & Technology	21	11541-9	46	2012	second.reviewer	No
166	Emily N. Barker, Debra A. Langton, Chris R. Helps, Graeme Brown, Richard Malik, Susan E. Shaw, Severine Tasker	Haemoparasites of free-roaming dogs associated with several remote Aboriginal communities in Australia	BMC Veterinary Research [Electronic Resource]		55	8	2012	paige.baltzell	No
166	Emily N. Barker, Debra A. Langton, Chris R. Helps, Graeme Brown, Richard Malik, Susan E. Shaw, Severine Tasker	Haemoparasites of free-roaming dogs associated with several remote Aboriginal communities in Australia	BMC Veterinary Research [Electronic Resource]		55	8	2012	second.reviewer	No
167	Janel R. Harting, Angela Gleason, Debra J. Romberger, Susanna G. Von Essen, Fang Qiu, Neil Alexis, Jill A. Poole	Chronic obstructive pulmonary disease patients have greater systemic responsiveness to ex vivo stimulation with swine dust extract and its components versus healthy volunteers	Journal of Toxicology & Environmental Health Part A	24	1456-70	75	2012	paige.baltzell	No
167	Janel R. Harting, Angela Gleason, Debra J. Romberger, Susanna G. Von Essen, Fang Qiu, Neil Alexis, Jill A. Poole	Chronic obstructive pulmonary disease patients have greater systemic responsiveness to ex vivo stimulation with swine dust extract and its components versus healthy volunteers	Journal of Toxicology & Environmental Health Part A	24	1456-70	75	2012	second.reviewer	No
168	Simon Riedel, Anne Schiborra, Christian Huelsebusch, Mao Huanming, Eva Schlecht	Opportunities and challenges for smallholder pig production systems in a mountainous region of Xishuangbanna, Yunnan Province, China	Tropical Animal Health & Production	8	1971-80	44	2012	paige.baltzell	No
168	Simon Riedel, Anne Schiborra, Christian Huelsebusch, Mao Huanming, Eva Schlecht	Opportunities and challenges for smallholder pig production systems in a mountainous region of Xishuangbanna, Yunnan Province, China	Tropical Animal Health & Production	8	1971-80	44	2012	second.reviewer	No
169	R. Sabino, V. M. Faisca, E. Carolino, C. Verissimo, C. Viegas	Occupational exposure to Aspergillus by swine and poultry farm workers in Portugal	Journal of Toxicology & Environmental Health Part A	22-23	1381-91	75	2012	paige.baltzell	No
169	R. Sabino, V. M. Faisca, E. Carolino, C. Verissimo, C. Viegas	Occupational exposure to Aspergillus by swine and poultry farm workers in Portugal	Journal of Toxicology & Environmental Health Part A	22-23	1381-91	75	2012	second.reviewer	No
170	Susana Viegas, Luisa Veiga, Joana Malta-Vacas, Raquel Sabino, Paula Figueredo, Ana Almeida, Carla Viegas, Elisabete Carolino	Occupational exposure to aflatoxin (AFB1) in poultry production	Journal of Toxicology & Environmental Health Part A	22-23	1330-40	75	2012	paige.baltzell	No
170	Susana Viegas, Luisa Veiga, Joana Malta-Vacas, Raquel Sabino, Paula Figueredo, Ana Almeida, Carla Viegas, Elisabete Carolino	Occupational exposure to aflatoxin (AFB1) in poultry production	Journal of Toxicology & Environmental Health Part A	22-23	1330-40	75	2012	second.reviewer	No
171	Fengsong Zhang, Yanxia Li, Ming Yang, Wei Li	Content of heavy metals in animal feeds and manures from farms of different scales in northeast China	International Journal of Environmental Research & Public Health [Electronic Resource]	8	2658-68	9	2012	paige.baltzell	No
171	Fengsong Zhang, Yanxia Li, Ming Yang, Wei Li	Content of heavy metals in animal feeds and manures from farms of different scales in northeast China	International Journal of Environmental Research & Public Health [Electronic Resource]	8	2658-68	9	2012	second.reviewer	No
172	Matthew Saunders, Alexander Small, Martin Dedicoat, Lesley Roberts	The development and validation of a risk score for household infestation by Triatoma infestans, a Bolivian vector of Chagas disease	Transactions of the Royal Society of Tropical Medicine & Hygiene	11	677-82	106	2012	paige.baltzell	No
172	Matthew Saunders, Alexander Small, Martin Dedicoat, Lesley Roberts	The development and validation of a risk score for household infestation by Triatoma infestans, a Bolivian vector of Chagas disease	Transactions of the Royal Society of Tropical Medicine & Hygiene	11	677-82	106	2012	second.reviewer	No
173	R. Godliauskiene, J. Petraitis, I. Jarmalaite, E. Naujalis	Analysis of dioxins, furans and DL-PCBs in food and feed samples from Lithuania and estimation of human intake	Food & Chemical Toxicology	11	4169-74	50	2012	paige.baltzell	No
173	R. Godliauskiene, J. Petraitis, I. Jarmalaite, E. Naujalis	Analysis of dioxins, furans and DL-PCBs in food and feed samples from Lithuania and estimation of human intake	Food & Chemical Toxicology	11	4169-74	50	2012	second.reviewer	No
174	S. M. Rosanowski, C. W. Rogers, N. Cogger, J. Benschop, M. A. Stevenson	The implementation of biosecurity practices and visitor protocols on non-commercial horse properties in New Zealand	Preventive Veterinary Medicine	1-2	85-94	107	2012	paige.baltzell	No
174	S. M. Rosanowski, C. W. Rogers, N. Cogger, J. Benschop, M. A. Stevenson	The implementation of biosecurity practices and visitor protocols on non-commercial horse properties in New Zealand	Preventive Veterinary Medicine	1-2	85-94	107	2012	second.reviewer	No
175	Leora Vegosen, Meghan F. Davis, Ellen Silbergeld, Patrick N. Breysse, Jacqueline Agnew, Gregory Gray, Laura Beane Freeman, Freya Kamel	Neurologic symptoms associated with cattle farming in the agricultural health study	Journal of Occupational & Environmental Medicine	10	1253-8	54	2012	paige.baltzell	No
175	Leora Vegosen, Meghan F. Davis, Ellen Silbergeld, Patrick N. Breysse, Jacqueline Agnew, Gregory Gray, Laura Beane Freeman, Freya Kamel	Neurologic symptoms associated with cattle farming in the agricultural health study	Journal of Occupational & Environmental Medicine	10	1253-8	54	2012	second.reviewer	No
176	M. Dabalus Islam, G. Haberhauer, M. Gerzabek, A. Cannavan	Liquid chromatography-tandem mass spectrometry method for the determination of anthelmintics in alfalfa plants	Food Additives & Contaminants. Part A, Chemistry, Analysis, Control, Exposure & Risk Assessment	11	1679-88	29	2012	paige.baltzell	No
176	M. Dabalus Islam, G. Haberhauer, M. Gerzabek, A. Cannavan	Liquid chromatography-tandem mass spectrometry method for the determination of anthelmintics in alfalfa plants	Food Additives & Contaminants. Part A, Chemistry, Analysis, Control, Exposure & Risk Assessment	11	1679-88	29	2012	second.reviewer	No
177	S. Mehlenbacher, J. Churchill, K. E. Olsen, J. B. Bender	Availability, brands, labelling and Salmonella contamination of raw pet food in the Minneapolis/St. Paul area	Zoonoses & Public Health	7	513-20	59	2012	paige.baltzell	No
177	S. Mehlenbacher, J. Churchill, K. E. Olsen, J. B. Bender	Availability, brands, labelling and Salmonella contamination of raw pet food in the Minneapolis/St. Paul area	Zoonoses & Public Health	7	513-20	59	2012	second.reviewer	No
178	Laila Daerga, Per Sjolander, Lars Jacobsson, Anette Edin-Liljegren	The confidence in health care and social services in northern Sweden--a comparison between reindeer-herding Sami and the non-Sami majority population	Scandinavian Journal of Public Health	6	516-22	40	2012	paige.baltzell	No
178	Laila Daerga, Per Sjolander, Lars Jacobsson, Anette Edin-Liljegren	The confidence in health care and social services in northern Sweden--a comparison between reindeer-herding Sami and the non-Sami majority population	Scandinavian Journal of Public Health	6	516-22	40	2012	second.reviewer	No
179	Yao Fu, R. Edward Grumbine, Andreas Wilkes, Yun Wang, Jian-Chu Xu, Yong-Ping Yang	Climate change adaptation among Tibetan pastoralists: challenges in enhancing local adaptation through policy support	Environmental Management	4	607-21	50	2012	paige.baltzell	No
179	Yao Fu, R. Edward Grumbine, Andreas Wilkes, Yun Wang, Jian-Chu Xu, Yong-Ping Yang	Climate change adaptation among Tibetan pastoralists: challenges in enhancing local adaptation through policy support	Environmental Management	4	607-21	50	2012	second.reviewer	No
180	Jakob Hjort Bonlokke, Marc Veillette, Anne Meriaux, Caroline Duchaine, Yvon Cormier	Work-related health effects in swine building workers after respiratory protection use	Journal of Occupational & Environmental Medicine	9	1126-32	54	2012	paige.baltzell	No
180	Jakob Hjort Bonlokke, Marc Veillette, Anne Meriaux, Caroline Duchaine, Yvon Cormier	Work-related health effects in swine building workers after respiratory protection use	Journal of Occupational & Environmental Medicine	9	1126-32	54	2012	second.reviewer	No
181	Kasi Murugan, Perumal Prabhakaran, Saleh Al-Sohaibani, Kuppusamy Sekar	Identification of source of faecal pollution of Tirumanimuttar River, Tamilnadu, India using microbial source tracking	Environmental Monitoring & Assessment	10	6001-12	184	2012	paige.baltzell	No
181	Kasi Murugan, Perumal Prabhakaran, Saleh Al-Sohaibani, Kuppusamy Sekar	Identification of source of faecal pollution of Tirumanimuttar River, Tamilnadu, India using microbial source tracking	Environmental Monitoring & Assessment	10	6001-12	184	2012	second.reviewer	No
182	Eric S. Donkor, Mercy J. Newman, Dorothy Yeboah-Manu	Epidemiological aspects of non-human antibiotic usage and resistance: implications for the control of antibiotic resistance in Ghana	Tropical Medicine & International Health	4	462-8	17	2012	paige.baltzell	No
182	Eric S. Donkor, Mercy J. Newman, Dorothy Yeboah-Manu	Epidemiological aspects of non-human antibiotic usage and resistance: implications for the control of antibiotic resistance in Ghana	Tropical Medicine & International Health	4	462-8	17	2012	second.reviewer	No
183	R. Sultana, N. Nahar, N. A. Rimi, S. Azad, M. S. Islam, E. S. Gurley, S. P. Luby	Backyard poultry raising in Bangladesh: a valued resource for the villagers and a setting for zoonotic transmission of avian influenza. A qualitative study	Rural & Remote Health		1927	12	2012	paige.baltzell	No
183	R. Sultana, N. Nahar, N. A. Rimi, S. Azad, M. S. Islam, E. S. Gurley, S. P. Luby	Backyard poultry raising in Bangladesh: a valued resource for the villagers and a setting for zoonotic transmission of avian influenza. A qualitative study	Rural & Remote Health		1927	12	2012	second.reviewer	No
184	Agata M. Pawlowska, Emanuele Zannini, Aidan Coffey, Elke K. Arendt	"Green preservatives": combating fungi in the food and feed industry by applying antifungal lactic acid bacteria	Advances in Food & Nutrition Research		217-38	66	2012	paige.baltzell	No
184	Agata M. Pawlowska, Emanuele Zannini, Aidan Coffey, Elke K. Arendt	"Green preservatives": combating fungi in the food and feed industry by applying antifungal lactic acid bacteria	Advances in Food & Nutrition Research		217-38	66	2012	second.reviewer	No
185	Shan Liu, Guang-Guo Ying, Rui-Quan Zhang, Li-Jun Zhou, Hua-Jie Lai, Zhi-Feng Chen	Fate and occurrence of steroids in swine and dairy cattle farms with different farming scales and wastes disposal systems	Environmental Pollution		190-201	170	2012	paige.baltzell	No
185	Shan Liu, Guang-Guo Ying, Rui-Quan Zhang, Li-Jun Zhou, Hua-Jie Lai, Zhi-Feng Chen	Fate and occurrence of steroids in swine and dairy cattle farms with different farming scales and wastes disposal systems	Environmental Pollution		190-201	170	2012	second.reviewer	No
186	Elizabeth Pattey, Guowang Qiu	Trends in primary particulate matter emissions from Canadian agriculture	Journal of the Air & Waste Management Association	7	737-47	62	2012	paige.baltzell	No
186	Elizabeth Pattey, Guowang Qiu	Trends in primary particulate matter emissions from Canadian agriculture	Journal of the Air & Waste Management Association	7	737-47	62	2012	second.reviewer	No
187	A. E. Tarkhov, S. I. Ereniev, V. G. Demchenko, O. G. Ponomareva	[The working conditions at animal farm complexes of workers with occupational brucellosis]	Meditsina Truda i Promyshlennaia Ekologiia	5	5-9		2012	paige.baltzell	No
187	A. E. Tarkhov, S. I. Ereniev, V. G. Demchenko, O. G. Ponomareva	[The working conditions at animal farm complexes of workers with occupational brucellosis]	Meditsina Truda i Promyshlennaia Ekologiia	5	5-9		2012	second.reviewer	No
188	Ying-Xin Yu, Liang Chen, Dan Yang, Yu-Ping Pang, Shao-Huan Zhang, Xin-Yu Zhang, Zhi-Qiang Yu, Ming-Hong Wu, Jia-Mo Fu	Polycyclic aromatic hydrocarbons in animal-based foods from Shanghai: bioaccessibility and dietary exposure	Food Additives & Contaminants. Part A, Chemistry, Analysis, Control, Exposure & Risk Assessment	9	1465-74	29	2012	paige.baltzell	No
188	Ying-Xin Yu, Liang Chen, Dan Yang, Yu-Ping Pang, Shao-Huan Zhang, Xin-Yu Zhang, Zhi-Qiang Yu, Ming-Hong Wu, Jia-Mo Fu	Polycyclic aromatic hydrocarbons in animal-based foods from Shanghai: bioaccessibility and dietary exposure	Food Additives & Contaminants. Part A, Chemistry, Analysis, Control, Exposure & Risk Assessment	9	1465-74	29	2012	second.reviewer	No
189	S. E. F. Spencer, J. Marshall, R. Pirie, D. Campbell, M. G. Baker, N. P. French	The spatial and temporal determinants of campylobacteriosis notifications in New Zealand, 2001-2007	Epidemiology & Infection	9	1663-77	140	2012	paige.baltzell	Yes
189	S. E. F. Spencer, J. Marshall, R. Pirie, D. Campbell, M. G. Baker, N. P. French	The spatial and temporal determinants of campylobacteriosis notifications in New Zealand, 2001-2007	Epidemiology & Infection	9	1663-77	140	2012	second.reviewer	Yes
190	Mav Khun, Chantha Heng, Harun-Or-Rashid Md, Hideki Kasuya, Junichi Sakamoto	Knowledge, attitudes and practices towards avian influenza A (H5N1) among Cambodian women: a cross-sectional study	Asian Pacific Journal of Tropical Medicine	9	727-34	5	2012	paige.baltzell	No
190	Mav Khun, Chantha Heng, Harun-Or-Rashid Md, Hideki Kasuya, Junichi Sakamoto	Knowledge, attitudes and practices towards avian influenza A (H5N1) among Cambodian women: a cross-sectional study	Asian Pacific Journal of Tropical Medicine	9	727-34	5	2012	second.reviewer	No
191	Karolina Brodka, Anna Kozajda, Alina Buczynska, Irena Szadkowska-Stanczyk	The variability of bacterial aerosol in poultry houses depending on selected factors	International Journal of Occupational Medicine & Environmental Health	3	281-93	25	2012	paige.baltzell	No
191	Karolina Brodka, Anna Kozajda, Alina Buczynska, Irena Szadkowska-Stanczyk	The variability of bacterial aerosol in poultry houses depending on selected factors	International Journal of Occupational Medicine & Environmental Health	3	281-93	25	2012	second.reviewer	No
192	A. Eltayb, S. Barakat, G. Marrone, S. Shaddad, C. Stalsby Lundborg	Antibiotic use and resistance in animal farming: a quantitative and qualitative study on knowledge and practices among farmers in Khartoum, Sudan	Zoonoses & Public Health	5	330-8	59	2012	paige.baltzell	No
192	A. Eltayb, S. Barakat, G. Marrone, S. Shaddad, C. Stalsby Lundborg	Antibiotic use and resistance in animal farming: a quantitative and qualitative study on knowledge and practices among farmers in Khartoum, Sudan	Zoonoses & Public Health	5	330-8	59	2012	second.reviewer	No
193	Malgorzata Sowiak, Karolina Brodka, Anna Kozajda, Alina Buczynska, Irena Szadkowska-Stanczyk	Fungal aerosol in the process of poultry breeding--quantitative and qualitative analysis	Medycyna Pracy	1	1-10	63	2012	paige.baltzell	No
193	Malgorzata Sowiak, Karolina Brodka, Anna Kozajda, Alina Buczynska, Irena Szadkowska-Stanczyk	Fungal aerosol in the process of poultry breeding--quantitative and qualitative analysis	Medycyna Pracy	1	1-10	63	2012	second.reviewer	No
194	Roland Pape, Jorg Loffler	Climate change, land use conflicts, predation and ecological degradation as challenges for reindeer husbandry in northern Europe: what do we really know after half a century of research?	Ambio	5	421-34	41	2012	paige.baltzell	No
194	Roland Pape, Jorg Loffler	Climate change, land use conflicts, predation and ecological degradation as challenges for reindeer husbandry in northern Europe: what do we really know after half a century of research?	Ambio	5	421-34	41	2012	second.reviewer	No
195	Michael Karydis, Dimitra Kitsiou	Eutrophication and environmental policy in the Mediterranean Sea: a review	Environmental Monitoring & Assessment	8	4931-84	184	2012	paige.baltzell	No
195	Michael Karydis, Dimitra Kitsiou	Eutrophication and environmental policy in the Mediterranean Sea: a review	Environmental Monitoring & Assessment	8	4931-84	184	2012	second.reviewer	No
196	Yan-Xia Li, Wei Han, Ming Yang, Cheng-Hong Feng, Xiao-Fei Lu, Feng-Song Zhang	Migration of natural estrogens around a concentrated dairy-feeding operation	Environmental Monitoring & Assessment	8	5035-41	184	2012	paige.baltzell	No
196	Yan-Xia Li, Wei Han, Ming Yang, Cheng-Hong Feng, Xiao-Fei Lu, Feng-Song Zhang	Migration of natural estrogens around a concentrated dairy-feeding operation	Environmental Monitoring & Assessment	8	5035-41	184	2012	second.reviewer	No
197	Constantinos Economides, Maria Liapi, Konstantinos C. Makris	Antibiotic resistance patterns of Salmonella and Escherichia coli in the groundwater of Cyprus	Environmental Geochemistry & Health	4	391-7	34	2012	paige.baltzell	No
197	Constantinos Economides, Maria Liapi, Konstantinos C. Makris	Antibiotic resistance patterns of Salmonella and Escherichia coli in the groundwater of Cyprus	Environmental Geochemistry & Health	4	391-7	34	2012	second.reviewer	No
198	Ramin Tabibi, Emanuela Corsini, Gabri Brambilla, Luigi Bonizzi, Gianlodovico Melzi d'Eril, Giulia Rabozzi, Maryam Sokooti, Luisa Romano, Chiara Somaruga, Francesca Vellere, Alessandro Zanetti, Claudio Colosio	Immune changes in animal breeders: a pilot study conducted in northern Italy	Annals of Agricultural & Environmental Medicine	2	221-5	19	2012	paige.baltzell	No
198	Ramin Tabibi, Emanuela Corsini, Gabri Brambilla, Luigi Bonizzi, Gianlodovico Melzi d'Eril, Giulia Rabozzi, Maryam Sokooti, Luisa Romano, Chiara Somaruga, Francesca Vellere, Alessandro Zanetti, Claudio Colosio	Immune changes in animal breeders: a pilot study conducted in northern Italy	Annals of Agricultural & Environmental Medicine	2	221-5	19	2012	second.reviewer	No
199	Cesar Ortega S	Veterinary medical education and veterinary involvement in aquatic-animal health and aquaculture in Mexico	Journal of Veterinary Medical Education	2	195-9	39	2012	paige.baltzell	No
199	Cesar Ortega S	Veterinary medical education and veterinary involvement in aquatic-animal health and aquaculture in Mexico	Journal of Veterinary Medical Education	2	195-9	39	2012	second.reviewer	No
200	Frans J. M. Smulders, Sava Buncic, Karsten Fehlhaber, Robert J. Huey, Hannu Korkeala, Miguel Prieto, Iva Steinhauserova	Toward harmonization of the European food hygiene/veterinary public health curriculum	Journal of Veterinary Medical Education	2	169-79	39	2012	paige.baltzell	No
200	Frans J. M. Smulders, Sava Buncic, Karsten Fehlhaber, Robert J. Huey, Hannu Korkeala, Miguel Prieto, Iva Steinhauserova	Toward harmonization of the European food hygiene/veterinary public health curriculum	Journal of Veterinary Medical Education	2	169-79	39	2012	second.reviewer	No
201	Mittur N. Jagadish	Indian farmers need help to feed over 1.5 billion people in 2030	21645698	2	89-92	3	2012	paige.baltzell	No
201	Mittur N. Jagadish	Indian farmers need help to feed over 1.5 billion people in 2030	21645698	2	89-92	3	2012	second.reviewer	No
202	Wim van der Hoek, Gabriella Morroy, Nicole H. M. Renders, Peter C. Wever, Mirjam H. A. Hermans, Alexander C. A. P. Leenders, Peter M. Schneeberger	Epidemic Q fever in humans in the Netherlands	Advances in Experimental Medicine & Biology		329-64	984	2012	paige.baltzell	No but is review
202	Wim van der Hoek, Gabriella Morroy, Nicole H. M. Renders, Peter C. Wever, Mirjam H. A. Hermans, Alexander C. A. P. Leenders, Peter M. Schneeberger	Epidemic Q fever in humans in the Netherlands	Advances in Experimental Medicine & Biology		329-64	984	2012	second.reviewer	No but is review
203	Lidwien A. M. Smit, Femke van der Sman-de Beer, Annemieke W. J. Opstal-van Winden, Mariette Hooiveld, Johan Beekhuizen, Inge M. Wouters, Joris Yzermans, Dick Heederik	Q fever and pneumonia in an area with a high livestock density: a large population-based study	PLoS ONE [Electronic Resource]	6	e38843	7	2012	paige.baltzell	Yes
203	Lidwien A. M. Smit, Femke van der Sman-de Beer, Annemieke W. J. Opstal-van Winden, Mariette Hooiveld, Johan Beekhuizen, Inge M. Wouters, Joris Yzermans, Dick Heederik	Q fever and pneumonia in an area with a high livestock density: a large population-based study	PLoS ONE [Electronic Resource]	6	e38843	7	2012	second.reviewer	Yes
204	Pei-Ying Hong, Xiangzhen Li, Xufei Yang, Takumi Shinkai, Yuanhui Zhang, Xinlei Wang, Roderick I. Mackie	Monitoring airborne biotic contaminants in the indoor environment of pig and poultry confinement buildings	Environmental Microbiology	6	1420-31	14	2012	paige.baltzell	No
204	Pei-Ying Hong, Xiangzhen Li, Xufei Yang, Takumi Shinkai, Yuanhui Zhang, Xinlei Wang, Roderick I. Mackie	Monitoring airborne biotic contaminants in the indoor environment of pig and poultry confinement buildings	Environmental Microbiology	6	1420-31	14	2012	second.reviewer	No
205	Sarah McCune, Carmen S. Arriola, Robert H. Gilman, Martin A. Romero, Viterbo Ayvar, Vitaliano A. Cama, Joel M. Montgomery, Armando E. Gonzales, Angela M. Bayer	Interspecies interactions and potential Influenza A virus risk in small swine farms in Peru	BMC Infectious Diseases		58	12	2012	paige.baltzell	No
205	Sarah McCune, Carmen S. Arriola, Robert H. Gilman, Martin A. Romero, Viterbo Ayvar, Vitaliano A. Cama, Joel M. Montgomery, Armando E. Gonzales, Angela M. Bayer	Interspecies interactions and potential Influenza A virus risk in small swine farms in Peru	BMC Infectious Diseases		58	12	2012	second.reviewer	No
206	Nicholas H. Gaffga, Casey Barton Behravesh, Paul J. Ettestad, Chad B. Smelser, Andrew R. Rhorer, Alicia B. Cronquist, Nicole A. Comstock, Sally A. Bidol, Nehal J. Patel, Peter Gerner-Smidt, William E. Keene, Thomas M. Gomez, Brett A. Hopkins, Mark J. Sotir, Frederick J. Angulo	Outbreak of salmonellosis linked to live poultry from a mail-order hatchery	New England Journal of Medicine	22	2065-73	366	2012	paige.baltzell	No
206	Nicholas H. Gaffga, Casey Barton Behravesh, Paul J. Ettestad, Chad B. Smelser, Andrew R. Rhorer, Alicia B. Cronquist, Nicole A. Comstock, Sally A. Bidol, Nehal J. Patel, Peter Gerner-Smidt, William E. Keene, Thomas M. Gomez, Brett A. Hopkins, Mark J. Sotir, Frederick J. Angulo	Outbreak of salmonellosis linked to live poultry from a mail-order hatchery	New England Journal of Medicine	22	2065-73	366	2012	second.reviewer	No
207	Elena D. Concepcion, Federico Fernandez-Gonzalez, Mario Diaz	Plant diversity partitioning in Mediterranean croplands: effects of farming intensity, field edge, and landscape context	Ecological Applications	3	972-81	22	2012	paige.baltzell	No
207	Elena D. Concepcion, Federico Fernandez-Gonzalez, Mario Diaz	Plant diversity partitioning in Mediterranean croplands: effects of farming intensity, field edge, and landscape context	Ecological Applications	3	972-81	22	2012	second.reviewer	No
208	Bo Sun, Linxiu Zhang, Linzhang Yang, Fusuo Zhang, David Norse, Zhaoliang Zhu	Agricultural non-point source pollution in China: causes and mitigation measures	Ambio	4	370-9	41	2012	paige.baltzell	No
208	Bo Sun, Linxiu Zhang, Linzhang Yang, Fusuo Zhang, David Norse, Zhaoliang Zhu	Agricultural non-point source pollution in China: causes and mitigation measures	Ambio	4	370-9	41	2012	second.reviewer	No
209	Erjia Ge, Robert Haining, Chi Pang Li, Zuguo Yu, Miu Yee Waye, Ka Hou Chu, Yee Leung	Using knowledge fusion to analyze avian influenza H5N1 in East and Southeast Asia	PLoS ONE [Electronic Resource]	5	e29617	7	2012	paige.baltzell	Yes
209	Erjia Ge, Robert Haining, Chi Pang Li, Zuguo Yu, Miu Yee Waye, Ka Hou Chu, Yee Leung	Using knowledge fusion to analyze avian influenza H5N1 in East and Southeast Asia	PLoS ONE [Electronic Resource]	5	e29617	7	2012	second.reviewer	Yes
210	Stephen J. Reynolds, Maggie L. Clark, Niels Koehncke, Susanna von Essen, Linda Prinz, Thomas J. Keefe, John Mehaffy, Mary Bradford, Brian Cranmer, Margaret E. Davidson, Ivana V. Yang, James B. Burch	Pulmonary function reductions among potentially susceptible subgroups of agricultural workers in Colorado and Nebraska	Journal of Occupational & Environmental Medicine	5	632-41	54	2012	paige.baltzell	No
210	Stephen J. Reynolds, Maggie L. Clark, Niels Koehncke, Susanna von Essen, Linda Prinz, Thomas J. Keefe, John Mehaffy, Mary Bradford, Brian Cranmer, Margaret E. Davidson, Ivana V. Yang, James B. Burch	Pulmonary function reductions among potentially susceptible subgroups of agricultural workers in Colorado and Nebraska	Journal of Occupational & Environmental Medicine	5	632-41	54	2012	second.reviewer	No
211	Shua J. Chai, Patricia L. White, Sarah L. Lathrop, Suzanne M. Solghan, Carlota Medus, Beth M. McGlinchey, Melissa Tobin-D'Angelo, Ruthanne Marcus, Barbara E. Mahon	Salmonella enterica serotype Enteritidis: increasing incidence of domestically acquired infections	Clinical Infectious Diseases		S488-97	54 Suppl 5	2012	paige.baltzell	No
211	Shua J. Chai, Patricia L. White, Sarah L. Lathrop, Suzanne M. Solghan, Carlota Medus, Beth M. McGlinchey, Melissa Tobin-D'Angelo, Ruthanne Marcus, Barbara E. Mahon	Salmonella enterica serotype Enteritidis: increasing incidence of domestically acquired infections	Clinical Infectious Diseases		S488-97	54 Suppl 5	2012	second.reviewer	No
212	Gregg M. Stave, Dennis J. Darcey	Prevention of laboratory animal allergy in the United States: a national survey	Journal of Occupational & Environmental Medicine	5	558-63	54	2012	paige.baltzell	No
212	Gregg M. Stave, Dennis J. Darcey	Prevention of laboratory animal allergy in the United States: a national survey	Journal of Occupational & Environmental Medicine	5	558-63	54	2012	second.reviewer	No
213	N. Z. Iusupova, N. N. Shamsiiarov, F. F. Dautov	[Hygienic evaluation of health risk for female workers of stock-raising enterprise]	Meditsina Truda i Promyshlennaia Ekologiia	2	9-12		2012	paige.baltzell	No
213	N. Z. Iusupova, N. N. Shamsiiarov, F. F. Dautov	[Hygienic evaluation of health risk for female workers of stock-raising enterprise]	Meditsina Truda i Promyshlennaia Ekologiia	2	9-12		2012	second.reviewer	No
214	P. Donado-Godoy, I. Gardner, B. A. Byrne, M. Leon, E. Perez-Gutierrez, M. V. Ovalle, M. A. Tafur, W. Miller	Prevalence, risk factors, and antimicrobial resistance profiles of Salmonella from commercial broiler farms in two important poultry-producing regions of Colombia	Journal of Food Protection	5	874-83	75	2012	paige.baltzell	No
214	P. Donado-Godoy, I. Gardner, B. A. Byrne, M. Leon, E. Perez-Gutierrez, M. V. Ovalle, M. A. Tafur, W. Miller	Prevalence, risk factors, and antimicrobial resistance profiles of Salmonella from commercial broiler farms in two important poultry-producing regions of Colombia	Journal of Food Protection	5	874-83	75	2012	second.reviewer	No
215	Matjaz Glavan, Sue M. White, Ian P. Holman	Water quality targets and maintenance of valued landscape character - experience in the Axe catchment, UK	Journal of Environmental Management		142-53	103	2012	paige.baltzell	No
215	Matjaz Glavan, Sue M. White, Ian P. Holman	Water quality targets and maintenance of valued landscape character - experience in the Axe catchment, UK	Journal of Environmental Management		142-53	103	2012	second.reviewer	No
216	Anna-Katarina Schilling, Helmut Hotzel, Ulrich Methner, Lisa D. Sprague, Gernot Schmoock, Hosny El-Adawy, Ralf Ehricht, Anna-Caroline Wohr, Michael Erhard, Lutz Geue	Zoonotic agents in small ruminants kept on city farms in southern Germany	Applied & Environmental Microbiology	11	3785-93	78	2012	paige.baltzell	No
216	Anna-Katarina Schilling, Helmut Hotzel, Ulrich Methner, Lisa D. Sprague, Gernot Schmoock, Hosny El-Adawy, Ralf Ehricht, Anna-Caroline Wohr, Michael Erhard, Lutz Geue	Zoonotic agents in small ruminants kept on city farms in southern Germany	Applied & Environmental Microbiology	11	3785-93	78	2012	second.reviewer	No
217	Himel Barua, Paritosh K. Biswas, Katharina E. P. Olsen, Jens P. Christensen	Prevalence and characterization of motile Salmonella in commercial layer poultry farms in Bangladesh	PLoS ONE [Electronic Resource]	4	e35914	7	2012	paige.baltzell	No
217	Himel Barua, Paritosh K. Biswas, Katharina E. P. Olsen, Jens P. Christensen	Prevalence and characterization of motile Salmonella in commercial layer poultry farms in Bangladesh	PLoS ONE [Electronic Resource]	4	e35914	7	2012	second.reviewer	No
218	S. L. Pollock, C. Stephen, N. Skuridina, T. Kosatsky	Raising chickens in city backyards: the public health role	Journal of Community Health	3	734-42	37	2012	paige.baltzell	No
218	S. L. Pollock, C. Stephen, N. Skuridina, T. Kosatsky	Raising chickens in city backyards: the public health role	Journal of Community Health	3	734-42	37	2012	second.reviewer	No
219	Dinesh Neupane, Vishnu Khanal, Kamal Ghimire, Arja R. Aro, Anja Leppin	Knowledge, attitudes and practices related to avian influenza among poultry workers in Nepal: a cross sectional study	BMC Infectious Diseases		76	12	2012	paige.baltzell	No
219	Dinesh Neupane, Vishnu Khanal, Kamal Ghimire, Arja R. Aro, Anja Leppin	Knowledge, attitudes and practices related to avian influenza among poultry workers in Nepal: a cross sectional study	BMC Infectious Diseases		76	12	2012	second.reviewer	No
220	Truong Ha Thai, Takuya Hirai, Nguyen Thi Lan, Ryoji Yamaguchi	Antibiotic resistance profiles of Salmonella serovars isolated from retail pork and chicken meat in North Vietnam	International Journal of Food Microbiology	2	147-51	156	2012	paige.baltzell	No
220	Truong Ha Thai, Takuya Hirai, Nguyen Thi Lan, Ryoji Yamaguchi	Antibiotic resistance profiles of Salmonella serovars isolated from retail pork and chicken meat in North Vietnam	International Journal of Food Microbiology	2	147-51	156	2012	second.reviewer	No
221	Laura E. Beane Freeman, Anneclaire J. Deroos, Stella Koutros, Aaron Blair, Mary H. Ward, Michael Alavanja, Jane A. Hoppin	Poultry and livestock exposure and cancer risk among farmers in the agricultural health study	Cancer Causes & Control	5	663-70	23	2012	paige.baltzell	No
221	Laura E. Beane Freeman, Anneclaire J. Deroos, Stella Koutros, Aaron Blair, Mary H. Ward, Michael Alavanja, Jane A. Hoppin	Poultry and livestock exposure and cancer risk among farmers in the agricultural health study	Cancer Causes & Control	5	663-70	23	2012	second.reviewer	No
222	Ethem Turgay Cerit, Murat Aydin, Alpay Azap	A case of brucellar monoarthritis and review of the literature	Rheumatology International	5	1465-8	32	2012	paige.baltzell	No
222	Ethem Turgay Cerit, Murat Aydin, Alpay Azap	A case of brucellar monoarthritis and review of the literature	Rheumatology International	5	1465-8	32	2012	second.reviewer	No
223	Kimberley J. Hockings, Matthew R. McLennan	From forest to farm: systematic review of cultivar feeding by chimpanzees--management implications for wildlife in anthropogenic landscapes	PLoS ONE [Electronic Resource]	4	e33391	7	2012	paige.baltzell	No
223	Kimberley J. Hockings, Matthew R. McLennan	From forest to farm: systematic review of cultivar feeding by chimpanzees--management implications for wildlife in anthropogenic landscapes	PLoS ONE [Electronic Resource]	4	e33391	7	2012	second.reviewer	No
224	Alvaro Sanz-Saez, Gorka Erice, Jone Aguirreolea, Fernando Munoz, Manuel Sanchez-Diaz, Juan Jose Irigoyen	Alfalfa forage digestibility, quality and yield under future climate change scenarios vary with Sinorhizobium meliloti strain	Journal of Plant Physiology	8	782-8	169	2012	paige.baltzell	No
224	Alvaro Sanz-Saez, Gorka Erice, Jone Aguirreolea, Fernando Munoz, Manuel Sanchez-Diaz, Juan Jose Irigoyen	Alfalfa forage digestibility, quality and yield under future climate change scenarios vary with Sinorhizobium meliloti strain	Journal of Plant Physiology	8	782-8	169	2012	second.reviewer	No
225	Elizabeth A. Bobeck, Kimberly S. Burgess, Taylor R. Jarmes, Michelle L. Piccione, Mark E. Cook	Maternally-derived antibody to fibroblast growth factor-23 reduced dietary phosphate requirements in growing chicks	Biochemical & Biophysical Research Communications	3	666-70	420	2012	paige.baltzell	No
225	Elizabeth A. Bobeck, Kimberly S. Burgess, Taylor R. Jarmes, Michelle L. Piccione, Mark E. Cook	Maternally-derived antibody to fibroblast growth factor-23 reduced dietary phosphate requirements in growing chicks	Biochemical & Biophysical Research Communications	3	666-70	420	2012	second.reviewer	No
226	Kaye H. Kilburn	Human impairment from living near confined animal (hog) feeding operations	Journal Of Environmental & Public Health		565690	2012	2012	paige.baltzell	Yes
226	Kaye H. Kilburn	Human impairment from living near confined animal (hog) feeding operations	Journal Of Environmental & Public Health		565690	2012	2012	second.reviewer	Yes
227	Sonay Bakiray Kucukkaya, Tugrul Erbaydar	Behaviors and experiences of poultry owners in Dogubayazit whose poultry were culled during the avian influenza epidemic	European Journal of Public Health	2	174-7	22	2012	paige.baltzell	No
227	Sonay Bakiray Kucukkaya, Tugrul Erbaydar	Behaviors and experiences of poultry owners in Dogubayazit whose poultry were culled during the avian influenza epidemic	European Journal of Public Health	2	174-7	22	2012	second.reviewer	No
228	D. J. Bolton, C. J. O'Neill, S. Fanning	A preliminary study of Salmonella, verocytotoxigenic Escherichia coli/Escherichia coli O157 and Campylobacter on four mixed farms	Zoonoses & Public Health	3	217-28	59	2012	paige.baltzell	No
228	D. J. Bolton, C. J. O'Neill, S. Fanning	A preliminary study of Salmonella, verocytotoxigenic Escherichia coli/Escherichia coli O157 and Campylobacter on four mixed farms	Zoonoses & Public Health	3	217-28	59	2012	second.reviewer	No
229	Catherine Karr	Children's environmental health in agricultural settings	Journal of Agromedicine	2	127-39	17	2012	paige.baltzell	No but is review
229	Catherine Karr	Children's environmental health in agricultural settings	Journal of Agromedicine	2	127-39	17	2012	second.reviewer	No but is review
230	Henry F. Bonifacio, Ronaldo G. Maghirang, Brent W. Auvermann, Edna B. Razote, James P. Murphy, Joseph P. Harner	Particulate matter emission rates from beef cattle feedlots in Kansas-reverse dispersion modeling	Journal of the Air & Waste Management Association	3	350-61	62	2012	paige.baltzell	No
230	Henry F. Bonifacio, Ronaldo G. Maghirang, Brent W. Auvermann, Edna B. Razote, James P. Murphy, Joseph P. Harner	Particulate matter emission rates from beef cattle feedlots in Kansas-reverse dispersion modeling	Journal of the Air & Waste Management Association	3	350-61	62	2012	second.reviewer	No
231	Qian-Feng Li, Lingjuan Wang-Li, Zifei Liu, Albert J. Heber	Field evaluation of particulate matter measurements using tapered element oscillating microbalance in a layer house	Journal of the Air & Waste Management Association	3	322-35	62	2012	paige.baltzell	No
231	Qian-Feng Li, Lingjuan Wang-Li, Zifei Liu, Albert J. Heber	Field evaluation of particulate matter measurements using tapered element oscillating microbalance in a layer house	Journal of the Air & Waste Management Association	3	322-35	62	2012	second.reviewer	No
232	Witold Kollataj, Andrzej Milczak, Barbara Kollataj, Irena Dorota Karwat, Marian Sygit, Katarzyna Sygit	Risk factors for the spread of parasitic zoonoses among dog owners and their families in rural areas	Annals of Agricultural & Environmental Medicine	1	79-84	19	2012	paige.baltzell	No
232	Witold Kollataj, Andrzej Milczak, Barbara Kollataj, Irena Dorota Karwat, Marian Sygit, Katarzyna Sygit	Risk factors for the spread of parasitic zoonoses among dog owners and their families in rural areas	Annals of Agricultural & Environmental Medicine	1	79-84	19	2012	second.reviewer	No
233	Martin Barrasa, Santiago Lamosa, Maria Dolores Fernandez, Elena Fernandez	Occupational exposure to carbon dioxide, ammonia and hydrogen sulphide on livestock farms in north-west Spain	Annals of Agricultural & Environmental Medicine	1	17-24	19	2012	paige.baltzell	No
233	Martin Barrasa, Santiago Lamosa, Maria Dolores Fernandez, Elena Fernandez	Occupational exposure to carbon dioxide, ammonia and hydrogen sulphide on livestock farms in north-west Spain	Annals of Agricultural & Environmental Medicine	1	17-24	19	2012	second.reviewer	No
234	M. Hernandez-Jover, J. Gilmour, N. Schembri, T. Sysak, P. K. Holyoake, R. Beilin, J. A. L. M. L. Toribio	Use of stakeholder analysis to inform risk communication and extension strategies for improved biosecurity amongst small-scale pig producers	Preventive Veterinary Medicine	3-4	258-70	104	2012	paige.baltzell	No
234	M. Hernandez-Jover, J. Gilmour, N. Schembri, T. Sysak, P. K. Holyoake, R. Beilin, J. A. L. M. L. Toribio	Use of stakeholder analysis to inform risk communication and extension strategies for improved biosecurity amongst small-scale pig producers	Preventive Veterinary Medicine	3-4	258-70	104	2012	second.reviewer	No
235	Chin-Min Cheng, Yung-Nan Chang, Karamat R. Sistani, Yen-Wen Wang, Wen-Chieh Lu, Chia-Wei Lin, Jing-Hong Dong, Chih-Chung Hu, Wei-Ping Pan	Mercury emission and plant uptake of trace elements during early stage of soil amendment using flue gas desulfurization materials	Journal of the Air & Waste Management Association	2	139-50	62	2012	paige.baltzell	No
235	Chin-Min Cheng, Yung-Nan Chang, Karamat R. Sistani, Yen-Wen Wang, Wen-Chieh Lu, Chia-Wei Lin, Jing-Hong Dong, Chih-Chung Hu, Wei-Ping Pan	Mercury emission and plant uptake of trace elements during early stage of soil amendment using flue gas desulfurization materials	Journal of the Air & Waste Management Association	2	139-50	62	2012	second.reviewer	No
236	Lobke Snoeks, Jan Veenstra	[Family with fever after cleaning a sea aquarium]	Nederlands Tijdschrift voor Geneeskunde	12	A4200	156	2012	paige.baltzell	No
236	Lobke Snoeks, Jan Veenstra	[Family with fever after cleaning a sea aquarium]	Nederlands Tijdschrift voor Geneeskunde	12	A4200	156	2012	second.reviewer	No
237	Control Centers for Disease,Prevention	Notes from the field: multistate outbreak of Salmonella Altona and Johannesburg infections linked to chicks and ducklings from a mail-order hatchery - United States, February-October 2011	MMWR - Morbidity & Mortality Weekly Report	11	195	61	2012	paige.baltzell	No
237	Control Centers for Disease,Prevention	Notes from the field: multistate outbreak of Salmonella Altona and Johannesburg infections linked to chicks and ducklings from a mail-order hatchery - United States, February-October 2011	MMWR - Morbidity & Mortality Weekly Report	11	195	61	2012	second.reviewer	No
238	Carla S. Alvarado, Shawn G. Gibbs, Angelina Gandara, Carissa Flores, William W. Hurd, Christopher F. Green	The potential for community exposures to pathogens from an urban dairy	Journal of Environmental Health	7	22-8	74	2012	paige.baltzell	No
238	Carla S. Alvarado, Shawn G. Gibbs, Angelina Gandara, Carissa Flores, William W. Hurd, Christopher F. Green	The potential for community exposures to pathogens from an urban dairy	Journal of Environmental Health	7	22-8	74	2012	second.reviewer	No
239	Kathleen Anne Alexander, Jason Kenna Blackburn, Mark Eric Vandewalle, Risa Pesapane, Eddie Kekgonne Baipoledi, Phil H. Elzer	Buffalo, bush meat, and the zoonotic threat of brucellosis in Botswana	PLoS ONE [Electronic Resource]	3	e32842	7	2012	paige.baltzell	No
239	Kathleen Anne Alexander, Jason Kenna Blackburn, Mark Eric Vandewalle, Risa Pesapane, Eddie Kekgonne Baipoledi, Phil H. Elzer	Buffalo, bush meat, and the zoonotic threat of brucellosis in Botswana	PLoS ONE [Electronic Resource]	3	e32842	7	2012	second.reviewer	No
240	S. Nampanya, S. Suon, L. Rast, P. A. Windsor	Improvement in smallholder farmer knowledge of cattle production, health and biosecurity in Southern Cambodia between 2008 and 2010	Transboundary & Emerging Diseases	2	117-27	59	2012	paige.baltzell	No
240	S. Nampanya, S. Suon, L. Rast, P. A. Windsor	Improvement in smallholder farmer knowledge of cattle production, health and biosecurity in Southern Cambodia between 2008 and 2010	Transboundary & Emerging Diseases	2	117-27	59	2012	second.reviewer	No
241	Niall Drummond, Brenda P. Murphy, Tamara Ringwood, Michael B. Prentice, James F. Buckley, Seamus Fanning	Yersinia enterocolitica: a brief review of the issues relating to the zoonotic pathogen, public health challenges, and the pork production chain	Foodborne Pathogens & Disease	3	179-89	9	2012	paige.baltzell	No
241	Niall Drummond, Brenda P. Murphy, Tamara Ringwood, Michael B. Prentice, James F. Buckley, Seamus Fanning	Yersinia enterocolitica: a brief review of the issues relating to the zoonotic pathogen, public health challenges, and the pork production chain	Foodborne Pathogens & Disease	3	179-89	9	2012	second.reviewer	No
242	John Bwalya Muma, Girja Shankar Pandey, Musso Munyeme, Chisoni Mumba, Ethel Mkandawire, Henry Mwelwa Chimana	Brucellosis among smallholder cattle farmers in Zambia: public health significance	Tropical Animal Health & Production	4	915-20	44	2012	paige.baltzell	No
242	John Bwalya Muma, Girja Shankar Pandey, Musso Munyeme, Chisoni Mumba, Ethel Mkandawire, Henry Mwelwa Chimana	Brucellosis among smallholder cattle farmers in Zambia: public health significance	Tropical Animal Health & Production	4	915-20	44	2012	second.reviewer	No
243	Emmanuel A. Temu, Mike Coleman, Ana Paula Abilio, Immo Kleinschmidt	High prevalence of malaria in Zambezia, Mozambique: the protective effect of IRS versus increased risks due to pig-keeping and house construction	PLoS ONE [Electronic Resource]	2	e31409	7	2012	paige.baltzell	No
243	Emmanuel A. Temu, Mike Coleman, Ana Paula Abilio, Immo Kleinschmidt	High prevalence of malaria in Zambezia, Mozambique: the protective effect of IRS versus increased risks due to pig-keeping and house construction	PLoS ONE [Electronic Resource]	2	e31409	7	2012	second.reviewer	No
244	Jesper Larsen, Maho Imanishi, Soawapak Hinjoy, Prasit Tharavichitkul, Kwanjit Duangsong, Meghan F. Davis, Kenrad E. Nelson, Anders R. Larsen, Robert L. Skov	Methicillin-resistant Staphylococcus aureus ST9 in pigs in Thailand	PLoS ONE [Electronic Resource]	2	e31245	7	2012	paige.baltzell	No
244	Jesper Larsen, Maho Imanishi, Soawapak Hinjoy, Prasit Tharavichitkul, Kwanjit Duangsong, Meghan F. Davis, Kenrad E. Nelson, Anders R. Larsen, Robert L. Skov	Methicillin-resistant Staphylococcus aureus ST9 in pigs in Thailand	PLoS ONE [Electronic Resource]	2	e31245	7	2012	second.reviewer	No
245	Robert S. Dungan	Use of a culture-independent approach to characterize aerosolized bacteria near an open-freestall dairy operation	Environment International		8-14	41	2012	paige.baltzell	No
245	Robert S. Dungan	Use of a culture-independent approach to characterize aerosolized bacteria near an open-freestall dairy operation	Environment International		8-14	41	2012	second.reviewer	No
246	Ioannis Basinas, Torben Sigsgaard, Dick Heederik, Hisamitsu Takai, Oyvind Omland, Nils T. Andersen, Inge M. Wouters, Jakob H. Bonlokke, Hans Kromhout, Vivi Schlunssen	Exposure to inhalable dust and endotoxin among Danish livestock farmers: results from the SUS cohort study	Journal of Environmental Monitoring	2	604-14	14	2012	paige.baltzell	No
246	Ioannis Basinas, Torben Sigsgaard, Dick Heederik, Hisamitsu Takai, Oyvind Omland, Nils T. Andersen, Inge M. Wouters, Jakob H. Bonlokke, Hans Kromhout, Vivi Schlunssen	Exposure to inhalable dust and endotoxin among Danish livestock farmers: results from the SUS cohort study	Journal of Environmental Monitoring	2	604-14	14	2012	second.reviewer	No
247	Victoria Blanes-Vidal, Helen Suh, Esmaeil S. Nadimi, Per Lofstrom, Thomas Ellermann, Helle V. Andersen, Joel Schwartz	Residential exposure to outdoor air pollution from livestock operations and perceived annoyance among citizens	Environment International		44-50	40	2012	paige.baltzell	No
247	Victoria Blanes-Vidal, Helen Suh, Esmaeil S. Nadimi, Per Lofstrom, Thomas Ellermann, Helle V. Andersen, Joel Schwartz	Residential exposure to outdoor air pollution from livestock operations and perceived annoyance among citizens	Environment International		44-50	40	2012	second.reviewer	No
248	M. Rutgers, H. J. van Wijnen, A. J. Schouten, C. Mulder, A. M. P. Kuiten, L. Brussaard, A. M. Breure	A method to assess ecosystem services developed from soil attributes with stakeholders and data of four arable farms	Science of the Total Environment		39-48	415	2012	paige.baltzell	No
248	M. Rutgers, H. J. van Wijnen, A. J. Schouten, C. Mulder, A. M. P. Kuiten, L. Brussaard, A. M. Breure	A method to assess ecosystem services developed from soil attributes with stakeholders and data of four arable farms	Science of the Total Environment		39-48	415	2012	second.reviewer	No
249	J. Anderson, B. J. Horn, B. J. Gilpin	The prevalence and genetic diversity of Campylobacter spp. in domestic 'backyard' poultry in Canterbury, New Zealand	Zoonoses & Public Health	1	52-60	59	2012	paige.baltzell	No
249	J. Anderson, B. J. Horn, B. J. Gilpin	The prevalence and genetic diversity of Campylobacter spp. in domestic 'backyard' poultry in Canterbury, New Zealand	Zoonoses & Public Health	1	52-60	59	2012	second.reviewer	No
250	Lavrans Skuterud, Havard Thorring	Averted doses to Norwegian Sami reindeer herders after the Chernobyl accident	Health Physics	2	208-16	102	2012	paige.baltzell	No
250	Lavrans Skuterud, Havard Thorring	Averted doses to Norwegian Sami reindeer herders after the Chernobyl accident	Health Physics	2	208-16	102	2012	second.reviewer	No
251	F. O. Fasina, A. M. Ali, J. M. Yilma, O. Thieme, P. Ankers	The cost-benefit of biosecurity measures on infectious diseases in the Egyptian household poultry	Preventive Veterinary Medicine	2-3	178-91	103	2012	paige.baltzell	No
251	F. O. Fasina, A. M. Ali, J. M. Yilma, O. Thieme, P. Ankers	The cost-benefit of biosecurity measures on infectious diseases in the Egyptian household poultry	Preventive Veterinary Medicine	2-3	178-91	103	2012	second.reviewer	No
252	Gareth Lewis, Albert Juhasz, Euan Smith	Detection of antibacterial-like activity on a silica surface: fluoroquinolones and their environmental metabolites	Environmental Science & Pollution Research	7	2795-801	19	2011	paige.baltzell	No
252	Gareth Lewis, Albert Juhasz, Euan Smith	Detection of antibacterial-like activity on a silica surface: fluoroquinolones and their environmental metabolites	Environmental Science & Pollution Research	7	2795-801	19	2011	second.reviewer	No
253	Wen Wei, Zhu Xu, Shang-li Shi, Qing-song Tian, Hui-ping Wang, Jian-li Liu	[Livelihood status assessment of farmers and herdsmen's households based on participatory appraisal: a case in Taipusi Banner of Inner Mongolia]	Yingyong Shengtai Xuebao	10	2686-92	22	2011	paige.baltzell	No
253	Wen Wei, Zhu Xu, Shang-li Shi, Qing-song Tian, Hui-ping Wang, Jian-li Liu	[Livelihood status assessment of farmers and herdsmen's households based on participatory appraisal: a case in Taipusi Banner of Inner Mongolia]	Yingyong Shengtai Xuebao	10	2686-92	22	2011	second.reviewer	No
254	Pamela Dalton, Edward A. Caraway, Herman Gibb, Keri Fulcher	A multi-year field olfactometry study near a concentrated animal feeding operation	Journal of the Air & Waste Management Association	12	1398-408	61	2011	paige.baltzell	No
254	Pamela Dalton, Edward A. Caraway, Herman Gibb, Keri Fulcher	A multi-year field olfactometry study near a concentrated animal feeding operation	Journal of the Air & Waste Management Association	12	1398-408	61	2011	second.reviewer	No
255	Zimu Yu, Huiqing Guo	Determination of setback distances for livestock operations using a new livestock odor dispersion model (LODM)	Journal of the Air & Waste Management Association	12	1369-81	61	2011	paige.baltzell	No
255	Zimu Yu, Huiqing Guo	Determination of setback distances for livestock operations using a new livestock odor dispersion model (LODM)	Journal of the Air & Waste Management Association	12	1369-81	61	2011	second.reviewer	No
256	Huiqing Guo, Yuanyuan Wang, Yuming Yuan	Annual variations of odor concentrations and emissions from swine gestation, farrowing, and nursery buildings	Journal of the Air & Waste Management Association	12	1361-8	61	2011	paige.baltzell	No
256	Huiqing Guo, Yuanyuan Wang, Yuming Yuan	Annual variations of odor concentrations and emissions from swine gestation, farrowing, and nursery buildings	Journal of the Air & Waste Management Association	12	1361-8	61	2011	second.reviewer	No
257	C. E. Thorn, R. S. Quilliam, A. P. Williams, S. K. Malham, D. Cooper, B. Reynolds, D. L. Jones	Grazing intensity is a poor indicator of waterborne Escherichia coli O157 activity	Anaerobe	6	330-3	17	2011	paige.baltzell	No
257	C. E. Thorn, R. S. Quilliam, A. P. Williams, S. K. Malham, D. Cooper, B. Reynolds, D. L. Jones	Grazing intensity is a poor indicator of waterborne Escherichia coli O157 activity	Anaerobe	6	330-3	17	2011	second.reviewer	No
258	Sarah E. Purnell, James E. Ebdon, Huw D. Taylor	Bacteriophage lysis of Enterococcus host strains: a tool for microbial source tracking?	Environmental Science & Technology	24	10699-705	45	2011	paige.baltzell	No
258	Sarah E. Purnell, James E. Ebdon, Huw D. Taylor	Bacteriophage lysis of Enterococcus host strains: a tool for microbial source tracking?	Environmental Science & Technology	24	10699-705	45	2011	second.reviewer	No
259	Matthias Lendner, Manja Etzold, Arwid Daugschies	[Cryptosporidiosis--an update]	Berliner und Munchener Tierarztliche Wochenschrift	11-12	473-84	124	2011	paige.baltzell	No
259	Matthias Lendner, Manja Etzold, Arwid Daugschies	[Cryptosporidiosis--an update]	Berliner und Munchener Tierarztliche Wochenschrift	11-12	473-84	124	2011	second.reviewer	No
260	Xia-Hui Wang, Jun Lu, Qing-Zhong Zhang, Bo Wang, Rui-Hua Yao, Hui-Yuan Zhang, Feng Huang	[Spatial discharge characteristics and total load control of non-point source pollutants based on the catchment scale]	Huanjing Kexue/Environmental Science	9	2554-61	32	2011	paige.baltzell	No
260	Xia-Hui Wang, Jun Lu, Qing-Zhong Zhang, Bo Wang, Rui-Hua Yao, Hui-Yuan Zhang, Feng Huang	[Spatial discharge characteristics and total load control of non-point source pollutants based on the catchment scale]	Huanjing Kexue/Environmental Science	9	2554-61	32	2011	second.reviewer	No
261	L. Piroth, J. Leroy, O. Rogeaux, J. P. Stahl, M. Mock, B. Garin-Bastuji, N. Madani, C. Brezillon, A. Mailles, T. H. May,Spilf	Therapeutic recommendations for the management of patients exposed to Bacillus anthracis in natural settings. SPILF. Societe de pathologie infectieuse de langue francaise	Medecine et Maladies Infectieuses	11	567-78	41	2011	paige.baltzell	No
261	L. Piroth, J. Leroy, O. Rogeaux, J. P. Stahl, M. Mock, B. Garin-Bastuji, N. Madani, C. Brezillon, A. Mailles, T. H. May,Spilf	Therapeutic recommendations for the management of patients exposed to Bacillus anthracis in natural settings. SPILF. Societe de pathologie infectieuse de langue francaise	Medecine et Maladies Infectieuses	11	567-78	41	2011	second.reviewer	No
262	Alexander N. Davydov, Galina V. Mikhailova	Climate change and consequences in the Arctic: perception of climate change by the Nenets people of Vaigach Island	Glob Health Action			4	2011	paige.baltzell	No
262	Alexander N. Davydov, Galina V. Mikhailova	Climate change and consequences in the Arctic: perception of climate change by the Nenets people of Vaigach Island	Glob Health Action			4	2011	second.reviewer	No
263	Phitsanu Tulayakul, Alongkot Boonsoongnern, Suwicha Kasemsuwan, Srisamai Wiriyarampa, Juree Pankumnoed, Suwanna Tippayaluck, Hathairad Hananantachai, Ratchaneekorn Mingkhwan, Ramnaree Netvichian, Sutha Khaodhiar	Comparative study of heavy metal and pathogenic bacterial contamination in sludge and manure in biogas and non-biogas swine farms	Journal of Environmental Sciences (China)	6	991-7	23	2011	paige.baltzell	No
263	Phitsanu Tulayakul, Alongkot Boonsoongnern, Suwicha Kasemsuwan, Srisamai Wiriyarampa, Juree Pankumnoed, Suwanna Tippayaluck, Hathairad Hananantachai, Ratchaneekorn Mingkhwan, Ramnaree Netvichian, Sutha Khaodhiar	Comparative study of heavy metal and pathogenic bacterial contamination in sludge and manure in biogas and non-biogas swine farms	Journal of Environmental Sciences (China)	6	991-7	23	2011	second.reviewer	No
264	Wim van der Hoek, Johannes Hunink, Piet Vellema, Peter Droogers	Q fever in The Netherlands: the role of local environmental conditions	International Journal of Environmental Health Research	6	441-51	21	2011	paige.baltzell	Yes
264	Wim van der Hoek, Johannes Hunink, Piet Vellema, Peter Droogers	Q fever in The Netherlands: the role of local environmental conditions	International Journal of Environmental Health Research	6	441-51	21	2011	second.reviewer	Yes
265	Aye Chan Myae, Ellen Goddard, Ashwina Aubeeluck	The role of psychological determinants and demographic factors in consumer demand for farm-to-fork traceability systems	Journal of Toxicology & Environmental Health Part A	22-24	1550-74	74	2011	paige.baltzell	No
265	Aye Chan Myae, Ellen Goddard, Ashwina Aubeeluck	The role of psychological determinants and demographic factors in consumer demand for farm-to-fork traceability systems	Journal of Toxicology & Environmental Health Part A	22-24	1550-74	74	2011	second.reviewer	No
266	Matthew L. Farnsworth, Stephanie Fitchett, Muhammad Muharram Hidayat, Caryl Lockhart, Christopher Hamilton-West, Eric Brum, Stephen Angus, Bagoes Poermadjaja, Julio Pinto	Metapopulation dynamics and determinants of H5N1 highly pathogenic avian influenza outbreaks in Indonesian poultry	Preventive Veterinary Medicine	3	206-17	102	2011	paige.baltzell	No
266	Matthew L. Farnsworth, Stephanie Fitchett, Muhammad Muharram Hidayat, Caryl Lockhart, Christopher Hamilton-West, Eric Brum, Stephen Angus, Bagoes Poermadjaja, Julio Pinto	Metapopulation dynamics and determinants of H5N1 highly pathogenic avian influenza outbreaks in Indonesian poultry	Preventive Veterinary Medicine	3	206-17	102	2011	second.reviewer	No
267	Per Sjolander	What is known about the health and living conditions of the indigenous people of northern Scandinavia, the Sami?	Glob Health Action			4	2011	paige.baltzell	No
267	Per Sjolander	What is known about the health and living conditions of the indigenous people of northern Scandinavia, the Sami?	Glob Health Action			4	2011	second.reviewer	No
268	Control Centers for Disease,Prevention	Notes from the field: Q fever outbreak associated with goat farms--Washington and Montana, 2011	MMWR - Morbidity & Mortality Weekly Report	40	1393	60	2011	paige.baltzell	No
268	Control Centers for Disease,Prevention	Notes from the field: Q fever outbreak associated with goat farms--Washington and Montana, 2011	MMWR - Morbidity & Mortality Weekly Report	40	1393	60	2011	second.reviewer	No
269	D. Scott Mansell, Reid J. Bryson, Thomas Harter, Jackson P. Webster, Edward P. Kolodziej, David L. Sedlak	Fate of endogenous steroid hormones in steer feedlots under simulated rainfall-induced runoff	Environmental Science & Technology	20	8811-8	45	2011	paige.baltzell	No
269	D. Scott Mansell, Reid J. Bryson, Thomas Harter, Jackson P. Webster, Edward P. Kolodziej, David L. Sedlak	Fate of endogenous steroid hormones in steer feedlots under simulated rainfall-induced runoff	Environmental Science & Technology	20	8811-8	45	2011	second.reviewer	No
270	K. K. Steneroden, A. E. Hill, M. D. Salman	Zoonotic disease awareness in animal shelter workers and volunteers and the effect of training	Zoonoses & Public Health	7	449-53	58	2011	paige.baltzell	No
270	K. K. Steneroden, A. E. Hill, M. D. Salman	Zoonotic disease awareness in animal shelter workers and volunteers and the effect of training	Zoonoses & Public Health	7	449-53	58	2011	second.reviewer	No
271	D. E. te Beest, J. A. Stegeman, Y. M. Mulder, M. van Boven, M. P. G. Koopmans	Exposure of uninfected poultry farms to HPAI (H7N7) virus by professionals during outbreak control activities	Zoonoses & Public Health	7	493-9	58	2011	paige.baltzell	No
271	D. E. te Beest, J. A. Stegeman, Y. M. Mulder, M. van Boven, M. P. G. Koopmans	Exposure of uninfected poultry farms to HPAI (H7N7) virus by professionals during outbreak control activities	Zoonoses & Public Health	7	493-9	58	2011	second.reviewer	No
272	Drew B. Havard, J. Michael Ray	How can we as dentists minimize our contribution to the problem of antibiotic resistance?	Oral & Maxillofacial Surgery Clinics of North America	4	551-5, vi-vii	23	2011	paige.baltzell	No
272	Drew B. Havard, J. Michael Ray	How can we as dentists minimize our contribution to the problem of antibiotic resistance?	Oral & Maxillofacial Surgery Clinics of North America	4	551-5, vi-vii	23	2011	second.reviewer	No
273	Anne-Cecile Normand, Bertrand Sudre, Mallory Vacheyrou, Martin Depner, Inge M. Wouters, Ilka Noss, Dick Heederik, Anne Hyvarinen, Jon Genuneit, Charlotte Braun-Fahrlander, Erika von Mutius, Renaud Piarroux, Gabriel- A. Study Group	Airborne cultivable microflora and microbial transfer in farm buildings and rural dwellings	Occupational & Environmental Medicine	11	849-55	68	2011	paige.baltzell	No
273	Anne-Cecile Normand, Bertrand Sudre, Mallory Vacheyrou, Martin Depner, Inge M. Wouters, Ilka Noss, Dick Heederik, Anne Hyvarinen, Jon Genuneit, Charlotte Braun-Fahrlander, Erika von Mutius, Renaud Piarroux, Gabriel- A. Study Group	Airborne cultivable microflora and microbial transfer in farm buildings and rural dwellings	Occupational & Environmental Medicine	11	849-55	68	2011	second.reviewer	No
274	Jennifer T. Wolstenholme, Julia A. Taylor, Savera R. J. Shetty, Michelle Edwards, Jessica J. Connelly, Emilie F. Rissman	Gestational exposure to low dose bisphenol A alters social behavior in juvenile mice	PLoS ONE [Electronic Resource]	9	e25448	6	2011	paige.baltzell	No
274	Jennifer T. Wolstenholme, Julia A. Taylor, Savera R. J. Shetty, Michelle Edwards, Jessica J. Connelly, Emilie F. Rissman	Gestational exposure to low dose bisphenol A alters social behavior in juvenile mice	PLoS ONE [Electronic Resource]	9	e25448	6	2011	second.reviewer	No
275	M. K. Pines, C. J. C. Phillips	Accumulation of ammonia and other potentially noxious gases on live export shipments from Australia to the Middle East	Journal of Environmental Monitoring	10	2798-807	13	2011	paige.baltzell	No
275	M. K. Pines, C. J. C. Phillips	Accumulation of ammonia and other potentially noxious gases on live export shipments from Australia to the Middle East	Journal of Environmental Monitoring	10	2798-807	13	2011	second.reviewer	No
276	Puttappa R. Dodmane, Nancy A. Schulte, Art J. Heires, Hamid Band, Debra J. Romberger, Myron L. Toews	Airway epithelial epidermal growth factor receptor mediates hogbarn dust-induced cytokine release but not Ca2+ response	American Journal of Respiratory Cell & Molecular Biology	4	882-8	45	2011	paige.baltzell	No
276	Puttappa R. Dodmane, Nancy A. Schulte, Art J. Heires, Hamid Band, Debra J. Romberger, Myron L. Toews	Airway epithelial epidermal growth factor receptor mediates hogbarn dust-induced cytokine release but not Ca2+ response	American Journal of Respiratory Cell & Molecular Biology	4	882-8	45	2011	second.reviewer	No
277	Eero Asmala, Laura Saikku, Sanna Vienonen	Import-export balance of nitrogen and phosphorus in food, fodder and fertilizers in the Baltic Sea drainage area	Science of the Total Environment	23	4917-22	409	2011	paige.baltzell	No
277	Eero Asmala, Laura Saikku, Sanna Vienonen	Import-export balance of nitrogen and phosphorus in food, fodder and fertilizers in the Baltic Sea drainage area	Science of the Total Environment	23	4917-22	409	2011	second.reviewer	No
278	Bradley E. Sample, James A. Hansen, Anne Dailey, Bruce Duncan	Assessment of risks to ground-feeding songbirds from lead in the Coeur d'Alene Basin, Idaho, USA	Integrated Environmental Assessment & Management	4	596-611	7	2011	paige.baltzell	No
278	Bradley E. Sample, James A. Hansen, Anne Dailey, Bruce Duncan	Assessment of risks to ground-feeding songbirds from lead in the Coeur d'Alene Basin, Idaho, USA	Integrated Environmental Assessment & Management	4	596-611	7	2011	second.reviewer	No
279	W. de Vries, A. Leip, G. J. Reinds, J. Kros, J. P. Lesschen, A. F. Bouwman	Comparison of land nitrogen budgets for European agriculture by various modeling approaches	Environmental Pollution	11	3254-68	159	2011	paige.baltzell	No
279	W. de Vries, A. Leip, G. J. Reinds, J. Kros, J. P. Lesschen, A. F. Bouwman	Comparison of land nitrogen budgets for European agriculture by various modeling approaches	Environmental Pollution	11	3254-68	159	2011	second.reviewer	No
280	Adrian Leip, Wolfgang Britz, Franz Weiss, Wim de Vries	Farm, land, and soil nitrogen budgets for agriculture in Europe calculated with CAPRI	Environmental Pollution	11	3243-53	159	2011	paige.baltzell	No
280	Adrian Leip, Wolfgang Britz, Franz Weiss, Wim de Vries	Farm, land, and soil nitrogen budgets for agriculture in Europe calculated with CAPRI	Environmental Pollution	11	3243-53	159	2011	second.reviewer	No
281	Ognjen Mojsilovic, Ron G. McLaren, Leo M. Condron	Modelling arsenic toxicity in wheat: simultaneous application of diffusive gradients in thin films to arsenic and phosphorus in soil	Environmental Pollution	10	2996-3002	159	2011	paige.baltzell	No
281	Ognjen Mojsilovic, Ron G. McLaren, Leo M. Condron	Modelling arsenic toxicity in wheat: simultaneous application of diffusive gradients in thin films to arsenic and phosphorus in soil	Environmental Pollution	10	2996-3002	159	2011	second.reviewer	No
282	James G. Donahue, Laura A. Coleman, Jeffrey Bender, Debra Kempf, Mary F. Vandermause, Paul J. McGraw, Dale C. Lauer, Edward A. Belongia	Prospective study of avian influenza infection in backyard poultry flocks and flock handlers in Wisconsin	Vector Borne & Zoonotic Diseases	9	1293-7	11	2011	paige.baltzell	No
282	James G. Donahue, Laura A. Coleman, Jeffrey Bender, Debra Kempf, Mary F. Vandermause, Paul J. McGraw, Dale C. Lauer, Edward A. Belongia	Prospective study of avian influenza infection in backyard poultry flocks and flock handlers in Wisconsin	Vector Borne & Zoonotic Diseases	9	1293-7	11	2011	second.reviewer	No
283	Tara C. Smith, Abby L. Harper, Rajeshwari Nair, Shylo E. Wardyn, Blake M. Hanson, Dwight D. Ferguson, Anne E. Dressler	Emerging swine zoonoses	Vector Borne & Zoonotic Diseases	9	1225-34	11	2011	paige.baltzell	No
283	Tara C. Smith, Abby L. Harper, Rajeshwari Nair, Shylo E. Wardyn, Blake M. Hanson, Dwight D. Ferguson, Anne E. Dressler	Emerging swine zoonoses	Vector Borne & Zoonotic Diseases	9	1225-34	11	2011	second.reviewer	No
284	Katia Abarca V, Javier Lopez Del P, Anamaria Pena D, J. Carlos Lopez G	[Pet ownership and health status of pets from immunocompromised children, with emphasis in zoonotic diseases]	Revista Chilena de Infectologia	3	205-10	28	2011	paige.baltzell	No
284	Katia Abarca V, Javier Lopez Del P, Anamaria Pena D, J. Carlos Lopez G	[Pet ownership and health status of pets from immunocompromised children, with emphasis in zoonotic diseases]	Revista Chilena de Infectologia	3	205-10	28	2011	second.reviewer	No
285	Julia K. Whittington	Public health concerns associated with care of free-living birds	Veterinary Clinics of North America. Exotic Animal Practice	3	491-505, vi	14	2011	paige.baltzell	No
285	Julia K. Whittington	Public health concerns associated with care of free-living birds	Veterinary Clinics of North America. Exotic Animal Practice	3	491-505, vi	14	2011	second.reviewer	No
286	Vanessa L. Grunkemeyer	Zoonoses, public health, and the backyard poultry flock	Veterinary Clinics of North America. Exotic Animal Practice	3	477-90, vi	14	2011	paige.baltzell	No
286	Vanessa L. Grunkemeyer	Zoonoses, public health, and the backyard poultry flock	Veterinary Clinics of North America. Exotic Animal Practice	3	477-90, vi	14	2011	second.reviewer	No
287	S. R. Yates, L. L. McConnell, C. J. Hapeman, S. K. Papiernik, S. Gao, S. L. Trabue	Managing agricultural emissions to the atmosphere: state of the science, fate and mitigation, and identifying research gaps	Journal of Environmental Quality	5	1347-58	40	2011	paige.baltzell	No
287	S. R. Yates, L. L. McConnell, C. J. Hapeman, S. K. Papiernik, S. Gao, S. L. Trabue	Managing agricultural emissions to the atmosphere: state of the science, fate and mitigation, and identifying research gaps	Journal of Environmental Quality	5	1347-58	40	2011	second.reviewer	No
288	Anja Schulze, Horst Rommelt, Vera Ehrenstein, Rob van Strien, Georg Praml, Helmut Kuchenhoff, Dennis Nowak, Katja Radon	Effects on pulmonary health of neighboring residents of concentrated animal feeding operations: exposure assessed using optimized estimation technique	Archives of Environmental & Occupational Health	3	146-54	66	2011	paige.baltzell	Yes
288	Anja Schulze, Horst Rommelt, Vera Ehrenstein, Rob van Strien, Georg Praml, Helmut Kuchenhoff, Dennis Nowak, Katja Radon	Effects on pulmonary health of neighboring residents of concentrated animal feeding operations: exposure assessed using optimized estimation technique	Archives of Environmental & Occupational Health	3	146-54	66	2011	second.reviewer	Yes
289	Alexander L. N. van Nuijs, Isabela Tarcomnicu, Adrian Covaci	Application of hydrophilic interaction chromatography for the analysis of polar contaminants in food and environmental samples	Journal of Chromatography. A	35	5964-74	1218	2011	paige.baltzell	No
289	Alexander L. N. van Nuijs, Isabela Tarcomnicu, Adrian Covaci	Application of hydrophilic interaction chromatography for the analysis of polar contaminants in food and environmental samples	Journal of Chromatography. A	35	5964-74	1218	2011	second.reviewer	No
290	K. K. Steneroden, A. E. Hill, M. D. Salman	Environmental sampling for Salmonella spp. in Colorado animal shelters	Zoonoses & Public Health	6	407-15	58	2011	paige.baltzell	No
290	K. K. Steneroden, A. E. Hill, M. D. Salman	Environmental sampling for Salmonella spp. in Colorado animal shelters	Zoonoses & Public Health	6	407-15	58	2011	second.reviewer	No
291	Dilek Yilmaz Ciftdogan, Nuri Bayram, Fadil Vardar	Brucellosis as a cause of fever of unknown origin in children admitted to a tertiary hospital in the Aegean region of Turkey	Vector Borne & Zoonotic Diseases	8	1037-40	11	2011	paige.baltzell	No
291	Dilek Yilmaz Ciftdogan, Nuri Bayram, Fadil Vardar	Brucellosis as a cause of fever of unknown origin in children admitted to a tertiary hospital in the Aegean region of Turkey	Vector Borne & Zoonotic Diseases	8	1037-40	11	2011	second.reviewer	No
292	Katharine E. Slota, Ashley E. Hill, Thomas J. Keefe, Richard A. Bowen, Ryan S. Miller, Kristy L. Pabilonia	Human-bird interactions in the United States upland gamebird industry and the potential for zoonotic disease transmission	Vector Borne & Zoonotic Diseases	8	1115-23	11	2011	paige.baltzell	No
292	Katharine E. Slota, Ashley E. Hill, Thomas J. Keefe, Richard A. Bowen, Ryan S. Miller, Kristy L. Pabilonia	Human-bird interactions in the United States upland gamebird industry and the potential for zoonotic disease transmission	Vector Borne & Zoonotic Diseases	8	1115-23	11	2011	second.reviewer	No
293	Angela Cook, Richard J. Reid-Smith, Rebecca J. Irwin, Scott A. McEwen, Virginia Young, Kelly Butt, Carl Ribble	Antimicrobial resistance in Escherichia coli isolated from retail milk-fed veal meat from Southern Ontario, Canada	Journal of Food Protection	8	1328-33	74	2011	paige.baltzell	No
293	Angela Cook, Richard J. Reid-Smith, Rebecca J. Irwin, Scott A. McEwen, Virginia Young, Kelly Butt, Carl Ribble	Antimicrobial resistance in Escherichia coli isolated from retail milk-fed veal meat from Southern Ontario, Canada	Journal of Food Protection	8	1328-33	74	2011	second.reviewer	No
294	Angela Cook, Richard J. Reid-Smith, Rebecca J. Irwin, Scott A. McEwen, Virginia Young, Carl Ribble	Antimicrobial resistance in Campylobacter, Salmonella, and Escherichia coli isolated from retail grain-fed veal meat from Southern Ontario, Canada	Journal of Food Protection	8	1245-51	74	2011	paige.baltzell	No
294	Angela Cook, Richard J. Reid-Smith, Rebecca J. Irwin, Scott A. McEwen, Virginia Young, Carl Ribble	Antimicrobial resistance in Campylobacter, Salmonella, and Escherichia coli isolated from retail grain-fed veal meat from Southern Ontario, Canada	Journal of Food Protection	8	1245-51	74	2011	second.reviewer	No
295	Y. Sasaki, Y. Tsujiyama, H. Tanaka, S. Yoshida, T. Goshima, K. Oshima, S. Katayama, Y. Yamada	Risk factors for Campylobacter colonization in broiler flocks in Japan	Zoonoses & Public Health	5	350-6	58	2011	paige.baltzell	No
295	Y. Sasaki, Y. Tsujiyama, H. Tanaka, S. Yoshida, T. Goshima, K. Oshima, S. Katayama, Y. Yamada	Risk factors for Campylobacter colonization in broiler flocks in Japan	Zoonoses & Public Health	5	350-6	58	2011	second.reviewer	No
296	Julian de Morton, John Bye, Alexandre Pezza, Edward Newbigin	On the causes of variability in amounts of airborne grass pollen in Melbourne, Australia	International Journal of Biometeorology	4	613-22	55	2011	paige.baltzell	No
296	Julian de Morton, John Bye, Alexandre Pezza, Edward Newbigin	On the causes of variability in amounts of airborne grass pollen in Melbourne, Australia	International Journal of Biometeorology	4	613-22	55	2011	second.reviewer	No
297	Jenny Schafer, Peter Kampfer, Udo Jackel	Detection of Saccharopolyspora rectivirgula by quantitative real-time PCR	Annals of Occupational Hygiene	6	612-9	55	2011	paige.baltzell	No
297	Jenny Schafer, Peter Kampfer, Udo Jackel	Detection of Saccharopolyspora rectivirgula by quantitative real-time PCR	Annals of Occupational Hygiene	6	612-9	55	2011	second.reviewer	No
298	Valentin G. Tsapko, Alla J. Chudnovets, Marina J. Sterenbogen, Vladimir V. Papach, Jacek Dutkiewicz, Czeslawa Skorska, Ewa Krysinska-Traczyk, Marcin Golec	Exposure to bioaerosols in the selected agricultural facilities of the Ukraine and Poland - a review	Annals of Agricultural & Environmental Medicine	1	19-27	18	2011	paige.baltzell	No
298	Valentin G. Tsapko, Alla J. Chudnovets, Marina J. Sterenbogen, Vladimir V. Papach, Jacek Dutkiewicz, Czeslawa Skorska, Ewa Krysinska-Traczyk, Marcin Golec	Exposure to bioaerosols in the selected agricultural facilities of the Ukraine and Poland - a review	Annals of Agricultural & Environmental Medicine	1	19-27	18	2011	second.reviewer	No
299	Xun Pan, Zhimin Qiang, Weiwei Ben, Meixue Chen	Residual veterinary antibiotics in swine manure from concentrated animal feeding operations in Shandong Province, China	Chemosphere	5	695-700	84	2011	paige.baltzell	No
299	Xun Pan, Zhimin Qiang, Weiwei Ben, Meixue Chen	Residual veterinary antibiotics in swine manure from concentrated animal feeding operations in Shandong Province, China	Chemosphere	5	695-700	84	2011	second.reviewer	No
300	Michael J. Hansen, Anders P. S. Adamsen, Anders Feilberg, Kristoffer E. N. Jonassen	Stability of odorants from pig production in sampling bags for olfactometry	Journal of Environmental Quality	4	1096-102	40	2011	paige.baltzell	No
300	Michael J. Hansen, Anders P. S. Adamsen, Anders Feilberg, Kristoffer E. N. Jonassen	Stability of odorants from pig production in sampling bags for olfactometry	Journal of Environmental Quality	4	1096-102	40	2011	second.reviewer	No
301	Wasan Chantong, John B. Kaneene	Poultry raising systems and highly pathogenic avian influenza outbreaks in Thailand: the situation, associations, and impacts	Southeast Asian Journal of Tropical Medicine & Public Health	3	596-608	42	2011	paige.baltzell	No
301	Wasan Chantong, John B. Kaneene	Poultry raising systems and highly pathogenic avian influenza outbreaks in Thailand: the situation, associations, and impacts	Southeast Asian Journal of Tropical Medicine & Public Health	3	596-608	42	2011	second.reviewer	No
302	Guey-Shin Shyu, Bai-You Cheng, Chi-Ting Chiang, Pei-Hsuan Yao, Tsun-Kuo Chang	Applying factor analysis combined with kriging and information entropy theory for mapping and evaluating the stability of groundwater quality variation in Taiwan	International Journal of Environmental Research & Public Health [Electronic Resource]	4	1084-109	8	2011	paige.baltzell	No
302	Guey-Shin Shyu, Bai-You Cheng, Chi-Ting Chiang, Pei-Hsuan Yao, Tsun-Kuo Chang	Applying factor analysis combined with kriging and information entropy theory for mapping and evaluating the stability of groundwater quality variation in Taiwan	International Journal of Environmental Research & Public Health [Electronic Resource]	4	1084-109	8	2011	second.reviewer	No
303	Robert Walinder, Miia Riihimaki, Susanne Bohlin, Carl Hogstedt, Tobias Nordquist, Amanda Raine, John Pringle, Lena Elfman	Installation of mechanical ventilation in a horse stable: effects on air quality and human and equine airways	Environmental Health & Preventive Medicine	4	264-72	16	2011	paige.baltzell	No
303	Robert Walinder, Miia Riihimaki, Susanne Bohlin, Carl Hogstedt, Tobias Nordquist, Amanda Raine, John Pringle, Lena Elfman	Installation of mechanical ventilation in a horse stable: effects on air quality and human and equine airways	Environmental Health & Preventive Medicine	4	264-72	16	2011	second.reviewer	No
304	Gemma McCarthy, Peadar G. Lawlor, Montserrat Gutierrez, Gillian E. Gardiner	Removal of Salmonella and indicator micro-organisms in integrated constructed wetlands treating agricultural wastewater	Journal of Environmental Science & Health Part A-Toxic/Hazardous Substances & Environmental Engineering	7	764-70	46	2011	paige.baltzell	No
304	Gemma McCarthy, Peadar G. Lawlor, Montserrat Gutierrez, Gillian E. Gardiner	Removal of Salmonella and indicator micro-organisms in integrated constructed wetlands treating agricultural wastewater	Journal of Environmental Science & Health Part A-Toxic/Hazardous Substances & Environmental Engineering	7	764-70	46	2011	second.reviewer	No
305	Maria Garcia-Aparicio, Wilson Parawira, Eugene Van Rensburg, Danie Diedericks, Mats Galbe, Christian Rosslander, Guido Zacchi, Johann Gorgens	Evaluation of steam-treated giant bamboo for production of fermentable sugars	Biotechnology Progress	3	641-9	27	2011	paige.baltzell	No
305	Maria Garcia-Aparicio, Wilson Parawira, Eugene Van Rensburg, Danie Diedericks, Mats Galbe, Christian Rosslander, Guido Zacchi, Johann Gorgens	Evaluation of steam-treated giant bamboo for production of fermentable sugars	Biotechnology Progress	3	641-9	27	2011	second.reviewer	No
306	Veerle Dickx, Daisy Vanrompay	Zoonotic transmission of Chlamydia psittaci in a chicken and turkey hatchery	Journal of Medical Microbiology	Pt 6	775-9	60	2011	paige.baltzell	No
306	Veerle Dickx, Daisy Vanrompay	Zoonotic transmission of Chlamydia psittaci in a chicken and turkey hatchery	Journal of Medical Microbiology	Pt 6	775-9	60	2011	second.reviewer	No
307	V. V. Volkova, R. H. Bailey, S. A. Hubbard, D. L. Magee, J. A. Byrd, W. W. Robert	Risk factors associated with Salmonella status of broiler flocks delivered to grow-out farms	Zoonoses & Public Health	4	284-98	58	2011	paige.baltzell	No
307	V. V. Volkova, R. H. Bailey, S. A. Hubbard, D. L. Magee, J. A. Byrd, W. W. Robert	Risk factors associated with Salmonella status of broiler flocks delivered to grow-out farms	Zoonoses & Public Health	4	284-98	58	2011	second.reviewer	No
308	Amsalu Debebe, S. Kuttalam	Parameter validation of analytical methods of insecticide residue analyses in foods of animal origin, feed and water	Bulletin of Environmental Contamination & Toxicology	6	571-5	86	2011	paige.baltzell	No
308	Amsalu Debebe, S. Kuttalam	Parameter validation of analytical methods of insecticide residue analyses in foods of animal origin, feed and water	Bulletin of Environmental Contamination & Toxicology	6	571-5	86	2011	second.reviewer	No
309	Inc National Association of State Public Health Veterinarians, Control Centers for Disease,Prevention	Compendium of measures to prevent disease associated with animals in public settings, 2011: National Association of State Public Health Veterinarians, Inc	Morbidity & Mortality Weekly Report. Recommendations & Reports	RR-04	1-24	60	2011	paige.baltzell	No
309	Inc National Association of State Public Health Veterinarians, Control Centers for Disease,Prevention	Compendium of measures to prevent disease associated with animals in public settings, 2011: National Association of State Public Health Veterinarians, Inc	Morbidity & Mortality Weekly Report. Recommendations & Reports	RR-04	1-24	60	2011	second.reviewer	No
310	Luis C. Rodriguez, Mario Herrero, Isabel Baltenweck	Community-based interventions for the use and conservation of animal genetic resources: the case of indigenous scavenger chicken production in Benin	Tropical Animal Health & Production	5	961-6	43	2011	paige.baltzell	No
310	Luis C. Rodriguez, Mario Herrero, Isabel Baltenweck	Community-based interventions for the use and conservation of animal genetic resources: the case of indigenous scavenger chicken production in Benin	Tropical Animal Health & Production	5	961-6	43	2011	second.reviewer	No
311	A. Waret-Szkuta, A. Ortiz-Pelaez, D. U. Pfeiffer, F. Roger, F. J. Guitian	Herd contact structure based on shared use of water points and grazing points in the Highlands of Ethiopia	Epidemiology & Infection	6	875-85	139	2011	paige.baltzell	No
311	A. Waret-Szkuta, A. Ortiz-Pelaez, D. U. Pfeiffer, F. Roger, F. J. Guitian	Herd contact structure based on shared use of water points and grazing points in the Highlands of Ethiopia	Epidemiology & Infection	6	875-85	139	2011	second.reviewer	No
312	Elly Den Hond, Willem Dhooge, Liesbeth Bruckers, Greet Schoeters, Vera Nelen, Els van de Mieroop, Gudrun Koppen, Maaike Bilau, Carmen Schroijen, Hans Keune, Willy Baeyens, Nicolas van Larebeke	Internal exposure to pollutants and sexual maturation in Flemish adolescents	Journal of Exposure Science & Environmental Epidemiology	3	224-33	21	2011	paige.baltzell	No
312	Elly Den Hond, Willem Dhooge, Liesbeth Bruckers, Greet Schoeters, Vera Nelen, Els van de Mieroop, Gudrun Koppen, Maaike Bilau, Carmen Schroijen, Hans Keune, Willy Baeyens, Nicolas van Larebeke	Internal exposure to pollutants and sexual maturation in Flemish adolescents	Journal of Exposure Science & Environmental Epidemiology	3	224-33	21	2011	second.reviewer	No
313	Lisa A. King, Laurence Goirand, Herve Tissot-Dupont, Bruno Giunta, Christine Giraud, Claude Colardelle, Veronique Duquesne, Elodie Rousset, Michel Aubert, Richard Thiery, Laurence Calatayud, Gerald Daurat, Laurent Hocqueloux, Valerie Cicchelero, Franck Golliot, Henriette de Valk	Outbreak of Q fever, Florac, Southern France, Spring 2007	Vector Borne & Zoonotic Diseases	4	341-7	11	2011	paige.baltzell	Yes
313	Lisa A. King, Laurence Goirand, Herve Tissot-Dupont, Bruno Giunta, Christine Giraud, Claude Colardelle, Veronique Duquesne, Elodie Rousset, Michel Aubert, Richard Thiery, Laurence Calatayud, Gerald Daurat, Laurent Hocqueloux, Valerie Cicchelero, Franck Golliot, Henriette de Valk	Outbreak of Q fever, Florac, Southern France, Spring 2007	Vector Borne & Zoonotic Diseases	4	341-7	11	2011	second.reviewer	Yes
314	I. Thaon, A. Thiebaut, L. Jochault, A. Lefebvre, J. J. Laplante, J. C. Dalphin	Influence of hay and animal feed exposure on respiratory status: a longitudinal study	European Respiratory Journal	4	767-74	37	2011	paige.baltzell	No
314	I. Thaon, A. Thiebaut, L. Jochault, A. Lefebvre, J. J. Laplante, J. C. Dalphin	Influence of hay and animal feed exposure on respiratory status: a longitudinal study	European Respiratory Journal	4	767-74	37	2011	second.reviewer	No
315	Kyung-Mee Choi, Eric S. Johnson	Industrial hygiene assessment of reticuloendotheliosis viruses exposure in the poultry industry	International Archives of Occupational & Environmental Health	4	375-82	84	2011	paige.baltzell	No
315	Kyung-Mee Choi, Eric S. Johnson	Industrial hygiene assessment of reticuloendotheliosis viruses exposure in the poultry industry	International Archives of Occupational & Environmental Health	4	375-82	84	2011	second.reviewer	No
316	Jenifier Olavarria-Fullerton, Sabrina Wells, William Ortiz-Rivera, Michael J. Sepaniak, Marco A. De Jesus	Surface-enhanced Raman scattering (SERS) characterization of trace organoarsenic antimicrobials using silver/polydimethylsiloxane nanocomposites	Applied Spectroscopy	4	423-8	65	2011	paige.baltzell	No
316	Jenifier Olavarria-Fullerton, Sabrina Wells, William Ortiz-Rivera, Michael J. Sepaniak, Marco A. De Jesus	Surface-enhanced Raman scattering (SERS) characterization of trace organoarsenic antimicrobials using silver/polydimethylsiloxane nanocomposites	Applied Spectroscopy	4	423-8	65	2011	second.reviewer	No
317	Marc H. G. Berntssen, A. Maage, K. Julshamn, B. E. Oeye, A. K. Lundebye	Carry-over of dietary organochlorine pesticides, PCDD/Fs, PCBs, and brominated flame retardants to Atlantic salmon (Salmo salar L.) fillets	Chemosphere	2	95-103	83	2011	paige.baltzell	No
317	Marc H. G. Berntssen, A. Maage, K. Julshamn, B. E. Oeye, A. K. Lundebye	Carry-over of dietary organochlorine pesticides, PCDD/Fs, PCBs, and brominated flame retardants to Atlantic salmon (Salmo salar L.) fillets	Chemosphere	2	95-103	83	2011	second.reviewer	No
318	Ana Vulic, Jelka Pleadin, Nina Persi	Determination of T-2 and HT-2 toxins in commodities and feed in Croatia	Bulletin of Environmental Contamination & Toxicology	3	294-7	86	2011	paige.baltzell	No
318	Ana Vulic, Jelka Pleadin, Nina Persi	Determination of T-2 and HT-2 toxins in commodities and feed in Croatia	Bulletin of Environmental Contamination & Toxicology	3	294-7	86	2011	second.reviewer	No
319	Berecha Bayissa, Gelagay Ayelet, Moses Kyule, Yasmin Jibril, Esayas Gelaye	Study on seroprevalence, risk factors, and economic impact of foot-and-mouth disease in Borena pastoral and agro-pastoral system, southern Ethiopia	Tropical Animal Health & Production	4	759-66	43	2011	paige.baltzell	No
319	Berecha Bayissa, Gelagay Ayelet, Moses Kyule, Yasmin Jibril, Esayas Gelaye	Study on seroprevalence, risk factors, and economic impact of foot-and-mouth disease in Borena pastoral and agro-pastoral system, southern Ethiopia	Tropical Animal Health & Production	4	759-66	43	2011	second.reviewer	No
320	Mihreteab Bekele, Hassen Mohammed, Mulugeta Tefera, Tadele Tolosa	Small ruminant brucellosis and community perception in Jijiga District, Somali Regional State, Eastern Ethiopia	Tropical Animal Health & Production	4	893-8	43	2011	paige.baltzell	No
320	Mihreteab Bekele, Hassen Mohammed, Mulugeta Tefera, Tadele Tolosa	Small ruminant brucellosis and community perception in Jijiga District, Somali Regional State, Eastern Ethiopia	Tropical Animal Health & Production	4	893-8	43	2011	second.reviewer	No
321	David C. Love, Meghan F. Davis, Anna Bassett, Andrew Gunther, Keeve E. Nachman	Dose imprecision and resistance: free-choice medicated feeds in industrial food animal production in the United States	Environmental Health Perspectives	3	279-83	119	2011	paige.baltzell	No
321	David C. Love, Meghan F. Davis, Anna Bassett, Andrew Gunther, Keeve E. Nachman	Dose imprecision and resistance: free-choice medicated feeds in industrial food animal production in the United States	Environmental Health Perspectives	3	279-83	119	2011	second.reviewer	No
322	Mary C. Schuh, Francis X. M. Casey, Heldur Hakk, Thomas M. Desutter, Karl G. Richards, Eakalak Khan, Peter Oduor	An on-farm survey of spatial and temporal stratifications of 17beta-estradiol concentrations	Chemosphere	11	1683-9	82	2011	paige.baltzell	No
322	Mary C. Schuh, Francis X. M. Casey, Heldur Hakk, Thomas M. Desutter, Karl G. Richards, Eakalak Khan, Peter Oduor	An on-farm survey of spatial and temporal stratifications of 17beta-estradiol concentrations	Chemosphere	11	1683-9	82	2011	second.reviewer	No
323	Jiri Skladanka, Jan Nedelnik, Vojtech Adam, Petr Dolezal, Hana Moravcova, Vlastimil Dohnal	Forage as a primary source of mycotoxins in animal diets	International Journal of Environmental Research & Public Health [Electronic Resource]	1	37-50	8	2011	paige.baltzell	No
323	Jiri Skladanka, Jan Nedelnik, Vojtech Adam, Petr Dolezal, Hana Moravcova, Vlastimil Dohnal	Forage as a primary source of mycotoxins in animal diets	International Journal of Environmental Research & Public Health [Electronic Resource]	1	37-50	8	2011	second.reviewer	No
324	E. K. Leonard, D. L. Pearl, R. L. Finley, N. Janecko, A. S. Peregrine, R. J. Reid-Smith, J. S. Weese	Evaluation of pet-related management factors and the risk of Salmonella spp. carriage in pet dogs from volunteer households in Ontario (2005-2006)	Zoonoses & Public Health	2	140-9	58	2011	paige.baltzell	No
324	E. K. Leonard, D. L. Pearl, R. L. Finley, N. Janecko, A. S. Peregrine, R. J. Reid-Smith, J. S. Weese	Evaluation of pet-related management factors and the risk of Salmonella spp. carriage in pet dogs from volunteer households in Ontario (2005-2006)	Zoonoses & Public Health	2	140-9	58	2011	second.reviewer	No
325	Nicola Cherry, Michael Mackness, Bharti Mackness, Martin Dippnall, Andrew Povey	'Dippers' flu' and its relationship to PON1 polymorphisms	Occupational & Environmental Medicine	3	211-7	68	2011	paige.baltzell	No
325	Nicola Cherry, Michael Mackness, Bharti Mackness, Martin Dippnall, Andrew Povey	'Dippers' flu' and its relationship to PON1 polymorphisms	Occupational & Environmental Medicine	3	211-7	68	2011	second.reviewer	No
326	Carmen Almansa, Jose M. Martinez-Paz	What weight should be assigned to future environmental impacts? A probabilistic cost benefit analysis using recent advances on discounting	Science of the Total Environment	7	1305-14	409	2011	paige.baltzell	No
326	Carmen Almansa, Jose M. Martinez-Paz	What weight should be assigned to future environmental impacts? A probabilistic cost benefit analysis using recent advances on discounting	Science of the Total Environment	7	1305-14	409	2011	second.reviewer	No
327	Leah Schinasi, Rachel Avery Horton, Virginia T. Guidry, Steve Wing, Stephen W. Marshall, Kimberly B. Morland	Air pollution, lung function, and physical symptoms in communities near concentrated Swine feeding operations	Epidemiology	2	208-15	22	2011	paige.baltzell	Yes
327	Leah Schinasi, Rachel Avery Horton, Virginia T. Guidry, Steve Wing, Stephen W. Marshall, Kimberly B. Morland	Air pollution, lung function, and physical symptoms in communities near concentrated Swine feeding operations	Epidemiology	2	208-15	22	2011	second.reviewer	Yes
328	Dennis Tappe, Michael Meyer, Anett Oesterlein, Assan Jaye, Matthias Frosch, Christoph Schoen, Nikola Pantchev	Transmission of Armillifer armillatus ova at snake farm, The Gambia, West Africa	Emerging Infectious Diseases	2	251-4	17	2011	paige.baltzell	No
328	Dennis Tappe, Michael Meyer, Anett Oesterlein, Assan Jaye, Matthias Frosch, Christoph Schoen, Nikola Pantchev	Transmission of Armillifer armillatus ova at snake farm, The Gambia, West Africa	Emerging Infectious Diseases	2	251-4	17	2011	second.reviewer	No
329	Ambikaipakan Senthilselvan, Jeremy Beach, John Feddes, Nicola Cherry, Irene Wenger	A prospective evaluation of air quality and workers' health in broiler and layer operations	Occupational & Environmental Medicine	2	102-7	68	2011	paige.baltzell	No
329	Ambikaipakan Senthilselvan, Jeremy Beach, John Feddes, Nicola Cherry, Irene Wenger	A prospective evaluation of air quality and workers' health in broiler and layer operations	Occupational & Environmental Medicine	2	102-7	68	2011	second.reviewer	No
330	Trevor M. Cook, Ryan K. Brook, Madhu Sindhwani, Wilfreda E. Thurston	A pilot study of the impact of bovine spongiform encephalopathy on the futures of rural youth and Canadian farming	Journal of Toxicology & Environmental Health Part A	2-4	248-60	74	2011	paige.baltzell	No
330	Trevor M. Cook, Ryan K. Brook, Madhu Sindhwani, Wilfreda E. Thurston	A pilot study of the impact of bovine spongiform encephalopathy on the futures of rural youth and Canadian farming	Journal of Toxicology & Environmental Health Part A	2-4	248-60	74	2011	second.reviewer	No
331	Violet Muringai, Ellen Goddard	Bovine spongiform encephalopathy, risk perceptions, and beef consumption: differences between Canada and Japan	Journal of Toxicology & Environmental Health Part A	2-4	167-90	74	2011	paige.baltzell	No
331	Violet Muringai, Ellen Goddard	Bovine spongiform encephalopathy, risk perceptions, and beef consumption: differences between Canada and Japan	Journal of Toxicology & Environmental Health Part A	2-4	167-90	74	2011	second.reviewer	No
332	Christopher J. Johnson, Debbie McKenzie, Joel A. Pedersen, Judd M. Aiken	Meat and bone meal and mineral feed additives may increase the risk of oral prion disease transmission	Journal of Toxicology & Environmental Health Part A	2-4	161-6	74	2011	paige.baltzell	No
332	Christopher J. Johnson, Debbie McKenzie, Joel A. Pedersen, Judd M. Aiken	Meat and bone meal and mineral feed additives may increase the risk of oral prion disease transmission	Journal of Toxicology & Environmental Health Part A	2-4	161-6	74	2011	second.reviewer	No
333	Birgitte Hansen, Laerke Thorling, Tommy Dalgaard, Mogens Erlandsen	Trend reversal of nitrate in Danish groundwater--a reflection of agricultural practices and nitrogen surpluses since 1950	Environmental Science & Technology	1	228-34	45	2011	paige.baltzell	No
333	Birgitte Hansen, Laerke Thorling, Tommy Dalgaard, Mogens Erlandsen	Trend reversal of nitrate in Danish groundwater--a reflection of agricultural practices and nitrogen surpluses since 1950	Environmental Science & Technology	1	228-34	45	2011	second.reviewer	No
334	Gregorio J. Torres, F. Javier Piquer, Leonor Algarra, Cristina de Frutos, Odon J. Sobrino	The prevalence of Salmonella enterica in Spanish feed mills and potential feed-related risk factors for contamination	Preventive Veterinary Medicine	2-3	81-7	98	2011	paige.baltzell	No
334	Gregorio J. Torres, F. Javier Piquer, Leonor Algarra, Cristina de Frutos, Odon J. Sobrino	The prevalence of Salmonella enterica in Spanish feed mills and potential feed-related risk factors for contamination	Preventive Veterinary Medicine	2-3	81-7	98	2011	second.reviewer	No
335	Bin Chen, Weiwen Zheng, Ying Yu, Wenwen Huang, Siping Zheng, Yun Zhang, Xiong Guan, Yiting Zhuang, Ning Chen, Edward Topp	Class 1 integrons, selected virulence genes, and antibiotic resistance in Escherichia coli isolates from the Minjiang River, Fujian Province, China	Applied & Environmental Microbiology	1	148-55	77	2011	paige.baltzell	No
335	Bin Chen, Weiwen Zheng, Ying Yu, Wenwen Huang, Siping Zheng, Yun Zhang, Xiong Guan, Yiting Zhuang, Ning Chen, Edward Topp	Class 1 integrons, selected virulence genes, and antibiotic resistance in Escherichia coli isolates from the Minjiang River, Fujian Province, China	Applied & Environmental Microbiology	1	148-55	77	2011	second.reviewer	No
336	Willem Dhooge, Elly den Hond, Gudrun Koppen, Liesbeth Bruckers, Vera Nelen, Els van de Mieroop, Maaike Bilau, Kim Croes, Willy Baeyens, Greet Schoeters, Nicolas van Larebeke	Internal exposure to pollutants and sex hormone levels in Flemish male adolescents in a cross-sectional study: associations and dose-response relationships	Journal of Exposure Science & Environmental Epidemiology	1	106-13	21	2011	paige.baltzell	No
336	Willem Dhooge, Elly den Hond, Gudrun Koppen, Liesbeth Bruckers, Vera Nelen, Els van de Mieroop, Maaike Bilau, Kim Croes, Willy Baeyens, Greet Schoeters, Nicolas van Larebeke	Internal exposure to pollutants and sex hormone levels in Flemish male adolescents in a cross-sectional study: associations and dose-response relationships	Journal of Exposure Science & Environmental Epidemiology	1	106-13	21	2011	second.reviewer	No
337	Won-Jin Sim, Ji-Woo Lee, Eung-Sun Lee, Sun-Kyoung Shin, Seung-Ryul Hwang, Jeong-Eun Oh	Occurrence and distribution of pharmaceuticals in wastewater from households, livestock farms, hospitals and pharmaceutical manufactures	Chemosphere	2	179-86	82	2011	paige.baltzell	No
337	Won-Jin Sim, Ji-Woo Lee, Eung-Sun Lee, Sun-Kyoung Shin, Seung-Ryul Hwang, Jeong-Eun Oh	Occurrence and distribution of pharmaceuticals in wastewater from households, livestock farms, hospitals and pharmaceutical manufactures	Chemosphere	2	179-86	82	2011	second.reviewer	No
338	David B. Parker, Zena L. Perschbacher-Buser, N. Andy Cole, Jacek A. Koziel	Recovery of agricultural odors and odorous compounds from polyvinyl fluoride film bags	Sensors	9	8536-52	10	2010	paige.baltzell	No
338	David B. Parker, Zena L. Perschbacher-Buser, N. Andy Cole, Jacek A. Koziel	Recovery of agricultural odors and odorous compounds from polyvinyl fluoride film bags	Sensors	9	8536-52	10	2010	second.reviewer	No
339	Marius Gilbert, Scott H. Newman, John Y. Takekawa, Leo Loth, Chandrashekhar Biradar, Diann J. Prosser, Sivananinthaperumal Balachandran, Mandava Venkata Subba Rao, Taej Mundkur, Baoping Yan, Zhi Xing, Yuansheng Hou, Nyambayar Batbayar, Tseveenmayadag Natsagdorj, Lenny Hogerwerf, Jan Slingenbergh, Xiangming Xiao	Flying over an infected landscape: distribution of highly pathogenic avian influenza H5N1 risk in South Asia and satellite tracking of wild waterfowl	Ecohealth	4	448-58	7	2010	paige.baltzell	No
339	Marius Gilbert, Scott H. Newman, John Y. Takekawa, Leo Loth, Chandrashekhar Biradar, Diann J. Prosser, Sivananinthaperumal Balachandran, Mandava Venkata Subba Rao, Taej Mundkur, Baoping Yan, Zhi Xing, Yuansheng Hou, Nyambayar Batbayar, Tseveenmayadag Natsagdorj, Lenny Hogerwerf, Jan Slingenbergh, Xiangming Xiao	Flying over an infected landscape: distribution of highly pathogenic avian influenza H5N1 risk in South Asia and satellite tracking of wild waterfowl	Ecohealth	4	448-58	7	2010	second.reviewer	No
340	Tilahun Nigatu, Mulu Abraha	Epidemiological analysis of tuberculosis in Ethiopia: a ten-year trend analysis	East African Journal of Public Health	2	182-6	7	2010	paige.baltzell	Not discernable
340	Tilahun Nigatu, Mulu Abraha	Epidemiological analysis of tuberculosis in Ethiopia: a ten-year trend analysis	East African Journal of Public Health	2	182-6	7	2010	second.reviewer	Not discernable
341	J. M. Kagira, P. W. N. Kanyari	Occurrence of risk factors for zoonoses in Kisumu City, Kenya: a questionnaire survey	East African Journal of Public Health	1	1-4	7	2010	paige.baltzell	No
341	J. M. Kagira, P. W. N. Kanyari	Occurrence of risk factors for zoonoses in Kisumu City, Kenya: a questionnaire survey	East African Journal of Public Health	1	1-4	7	2010	second.reviewer	No
342	Laurence S. Shore, Olga Cuneah, Mordechai Shemesh	Effects of environmental estrogens on animals in Israel: implications for effects on humans	Reviews on Environmental Health	4	337-43	25	2010	paige.baltzell	No
342	Laurence S. Shore, Olga Cuneah, Mordechai Shemesh	Effects of environmental estrogens on animals in Israel: implications for effects on humans	Reviews on Environmental Health	4	337-43	25	2010	second.reviewer	No
343	Salih Tandir, Senad Huseinagic, Suad Sivic	Investigation of health effects of current levels of environmental sanitation and hygienic living conditions of rural population in the municipality of Zenica	Medicinski Arhiv	4	240-4	64	2010	paige.baltzell	No
343	Salih Tandir, Senad Huseinagic, Suad Sivic	Investigation of health effects of current levels of environmental sanitation and hygienic living conditions of rural population in the municipality of Zenica	Medicinski Arhiv	4	240-4	64	2010	second.reviewer	No
344	P. Eriksson, J. Zidar, D. White, J. Westander, M. Andersson	Current husbandry of red pandas (Ailurus fulgens) in zoos	Zoo Biology	6	732-40	29	2010	paige.baltzell	No
344	P. Eriksson, J. Zidar, D. White, J. Westander, M. Andersson	Current husbandry of red pandas (Ailurus fulgens) in zoos	Zoo Biology	6	732-40	29	2010	second.reviewer	No
345	Emeka Innocent Nweze	Dermatophytosis among children of Fulani/Hausa herdsmen living in southeastern Nigeria	Revista Iberoamericana de Micologia	4	191-4	27	2010	paige.baltzell	No
345	Emeka Innocent Nweze	Dermatophytosis among children of Fulani/Hausa herdsmen living in southeastern Nigeria	Revista Iberoamericana de Micologia	4	191-4	27	2010	second.reviewer	No
346	Valerie Letourneau, Benjamin Nehme, Anne Meriaux, Daniel Masse, Yvon Cormier, Caroline Duchaine	Human pathogens and tetracycline-resistant bacteria in bioaerosols of swine confinement buildings and in nasal flora of hog producers	International Journal of Hygiene & Environmental Health	6	444-9	213	2010	paige.baltzell	No
346	Valerie Letourneau, Benjamin Nehme, Anne Meriaux, Daniel Masse, Yvon Cormier, Caroline Duchaine	Human pathogens and tetracycline-resistant bacteria in bioaerosols of swine confinement buildings and in nasal flora of hog producers	International Journal of Hygiene & Environmental Health	6	444-9	213	2010	second.reviewer	No
347	L. Alban, K. Barfod, J. V. Petersen, J. Dahl, J. C. Ajufo, G. Sando, H. H. Krog, S. Aabo	Description of extended pre-harvest pig Salmonella surveillance-and-control programme and its estimated effect on food safety related to pork	Zoonoses & Public Health		6-15	57 Suppl 1	2010	paige.baltzell	No
347	L. Alban, K. Barfod, J. V. Petersen, J. Dahl, J. C. Ajufo, G. Sando, H. H. Krog, S. Aabo	Description of extended pre-harvest pig Salmonella surveillance-and-control programme and its estimated effect on food safety related to pork	Zoonoses & Public Health		6-15	57 Suppl 1	2010	second.reviewer	No
348	H. Kabore, P. Levallois, P. Michel, P. Payment, P. Dery, S. Gingras	Association between potential zoonotic enteric infections in children and environmental risk factors in Quebec, 1999-2006	Zoonoses & Public Health	7-8	e195-205	57	2010	paige.baltzell	Yes
348	H. Kabore, P. Levallois, P. Michel, P. Payment, P. Dery, S. Gingras	Association between potential zoonotic enteric infections in children and environmental risk factors in Quebec, 1999-2006	Zoonoses & Public Health	7-8	e195-205	57	2010	second.reviewer	Yes
349	R. W. Fraser, N. T. Williams, L. F. Powell, A. J. C. Cook	Reducing Campylobacter and Salmonella infection: two studies of the economic cost and attitude to adoption of on-farm biosecurity measures	Zoonoses & Public Health	7-8	e109-15	57	2010	paige.baltzell	No
349	R. W. Fraser, N. T. Williams, L. F. Powell, A. J. C. Cook	Reducing Campylobacter and Salmonella infection: two studies of the economic cost and attitude to adoption of on-farm biosecurity measures	Zoonoses & Public Health	7-8	e109-15	57	2010	second.reviewer	No
350	D. E. Hill, V. Pierce, K. Darwin Murrell, N. Ratliffe, B. Rupp, V. M. Fournet, D. S. Zarlenga, B. M. Rosenthal, H. Ray Gamble, K. Kelly, M. Dulin	Cessation of Trichinella spiralis transmission among scavenging mammals after the removal of infected pigs from a poorly managed farm: implications for trichinae transmission in the US	Zoonoses & Public Health	7-8	e116-23	57	2010	paige.baltzell	No
350	D. E. Hill, V. Pierce, K. Darwin Murrell, N. Ratliffe, B. Rupp, V. M. Fournet, D. S. Zarlenga, B. M. Rosenthal, H. Ray Gamble, K. Kelly, M. Dulin	Cessation of Trichinella spiralis transmission among scavenging mammals after the removal of infected pigs from a poorly managed farm: implications for trichinae transmission in the US	Zoonoses & Public Health	7-8	e116-23	57	2010	second.reviewer	No
351	E. Meader, D. Thomas, R. Salmon, M. Sillis	Seroprevalence of hepatitis E virus in the UK farming population	Zoonoses & Public Health	7-8	504-9	57	2010	paige.baltzell	No
351	E. Meader, D. Thomas, R. Salmon, M. Sillis	Seroprevalence of hepatitis E virus in the UK farming population	Zoonoses & Public Health	7-8	504-9	57	2010	second.reviewer	No
352	K. G. J. Pollock, H. E. Ternent, D. J. Mellor, R. M. Chalmers, H. V. Smith, C. N. Ramsay, G. T. Innocent	Spatial and temporal epidemiology of sporadic human cryptosporidiosis in Scotland	Zoonoses & Public Health	7-8	487-92	57	2010	paige.baltzell	Yes
352	K. G. J. Pollock, H. E. Ternent, D. J. Mellor, R. M. Chalmers, H. V. Smith, C. N. Ramsay, G. T. Innocent	Spatial and temporal epidemiology of sporadic human cryptosporidiosis in Scotland	Zoonoses & Public Health	7-8	487-92	57	2010	second.reviewer	Yes
353	Jingling Liu, Qiuying Chen, Yongli Li	Ecological risk assessment of water environment for Luanhe River Basin based on relative risk model	Ecotoxicology	8	1400-15	19	2010	paige.baltzell	No
353	Jingling Liu, Qiuying Chen, Yongli Li	Ecological risk assessment of water environment for Luanhe River Basin based on relative risk model	Ecotoxicology	8	1400-15	19	2010	second.reviewer	No
354	Kerstin Fallschissel, Kerstin Klug, Peter Kampfer, Udo Jackel	Detection of airborne bacteria in a German turkey house by cultivation-based and molecular methods	Annals of Occupational Hygiene	8	934-43	54	2010	paige.baltzell	No
354	Kerstin Fallschissel, Kerstin Klug, Peter Kampfer, Udo Jackel	Detection of airborne bacteria in a German turkey house by cultivation-based and molecular methods	Annals of Occupational Hygiene	8	934-43	54	2010	second.reviewer	No
355	Nanees A. Ismail, Hanaa A. Ahmed	Knowledge, Attitudes and Practices Related to Avian Influenza among a Rural Community in Egypt	Journal of the Egyptian Public Health Association	1-2	73-96	85	2010	paige.baltzell	No
355	Nanees A. Ismail, Hanaa A. Ahmed	Knowledge, Attitudes and Practices Related to Avian Influenza among a Rural Community in Egypt	Journal of the Egyptian Public Health Association	1-2	73-96	85	2010	second.reviewer	No
356	S. Nampanya, L. Rast, S. Khounsy, P. A. Windsor	Assessment of farmer knowledge of large ruminant health and production in developing village-level biosecurity in northern Lao PDR	Transboundary & Emerging Diseases	6	420-9	57	2010	paige.baltzell	No
356	S. Nampanya, L. Rast, S. Khounsy, P. A. Windsor	Assessment of farmer knowledge of large ruminant health and production in developing village-level biosecurity in northern Lao PDR	Transboundary & Emerging Diseases	6	420-9	57	2010	second.reviewer	No
357	Robert E. Bailis, Jennifer E. Baka	Greenhouse gas emissions and land use change from Jatropha curcas-based jet fuel in Brazil	Environmental Science & Technology	22	8684-91	44	2010	paige.baltzell	No
357	Robert E. Bailis, Jennifer E. Baka	Greenhouse gas emissions and land use change from Jatropha curcas-based jet fuel in Brazil	Environmental Science & Technology	22	8684-91	44	2010	second.reviewer	No
358	Hong-qing Zhu, Wei-sheng Jiang, Xian-lin Hong, Chun-li Cao, Zhuo-hui Hu, Qing Yu, Yun-long Fan, Zi-ping Bao, Guo-sheng Wu, Jia-gang Guo	[The effect and influencing factors of schistosomiasis control by forbidding livestock denaturing on marshland with Oncomelania snails]	Chung-Hua Yu Fang i Hsueh Tsa Chih [Chinese Journal of Preventive Medicine]	6	494-9	44	2010	paige.baltzell	No
358	Hong-qing Zhu, Wei-sheng Jiang, Xian-lin Hong, Chun-li Cao, Zhuo-hui Hu, Qing Yu, Yun-long Fan, Zi-ping Bao, Guo-sheng Wu, Jia-gang Guo	[The effect and influencing factors of schistosomiasis control by forbidding livestock denaturing on marshland with Oncomelania snails]	Chung-Hua Yu Fang i Hsueh Tsa Chih [Chinese Journal of Preventive Medicine]	6	494-9	44	2010	second.reviewer	No
359	Jean Curtin-Brosnan, Beverly Paigen, Karol A. Hagberg, Stephen Langley, Elise A. O'Neil, Mary Krevans, Peyton A. Eggleston, Elizabeth C. Matsui	Occupational mouse allergen exposure among non-mouse handlers	Journal of Occupational & Environmental Hygiene	12	726-34	7	2010	paige.baltzell	No
359	Jean Curtin-Brosnan, Beverly Paigen, Karol A. Hagberg, Stephen Langley, Elise A. O'Neil, Mary Krevans, Peyton A. Eggleston, Elizabeth C. Matsui	Occupational mouse allergen exposure among non-mouse handlers	Journal of Occupational & Environmental Hygiene	12	726-34	7	2010	second.reviewer	No
360	M. W. Nonnenmann, B. Bextine, S. E. Dowd, K. Gilmore, J. L. Levin	Culture-independent characterization of bacteria and fungi in a poultry bioaerosol using pyrosequencing: a new approach	Journal of Occupational & Environmental Hygiene	12	693-9	7	2010	paige.baltzell	No
360	M. W. Nonnenmann, B. Bextine, S. E. Dowd, K. Gilmore, J. L. Levin	Culture-independent characterization of bacteria and fungi in a poultry bioaerosol using pyrosequencing: a new approach	Journal of Occupational & Environmental Hygiene	12	693-9	7	2010	second.reviewer	No
361	A. Farzan, R. M. Friendship, A. Cook, F. Pollari	Occurrence of Salmonella, Campylobacter, Yersinia enterocolitica, Escherichia coli O157 and Listeria monocytogenes in swine	Zoonoses & Public Health	6	388-96	57	2010	paige.baltzell	No
361	A. Farzan, R. M. Friendship, A. Cook, F. Pollari	Occurrence of Salmonella, Campylobacter, Yersinia enterocolitica, Escherichia coli O157 and Listeria monocytogenes in swine	Zoonoses & Public Health	6	388-96	57	2010	second.reviewer	No
362	Tianjun Feng, L. Robin Keller, Liangyan Wang, Yitong Wang	Product quality risk perceptions and decisions: contaminated pet food and lead-painted toys	Risk Analysis	10	1572-89	30	2010	paige.baltzell	No
362	Tianjun Feng, L. Robin Keller, Liangyan Wang, Yitong Wang	Product quality risk perceptions and decisions: contaminated pet food and lead-painted toys	Risk Analysis	10	1572-89	30	2010	second.reviewer	No
363	J. M. Kagira, N. Maingi, P. W. N. Kanyari, S. M. Githigia, J. C. Ng'ang'a, J. M. Gachohi	Seroprevalence of Cysticercus cellulosae and associated risk factors in free-range pigs in Kenya	Journal of Helminthology	4	398-403	84	2010	paige.baltzell	No
363	J. M. Kagira, N. Maingi, P. W. N. Kanyari, S. M. Githigia, J. C. Ng'ang'a, J. M. Gachohi	Seroprevalence of Cysticercus cellulosae and associated risk factors in free-range pigs in Kenya	Journal of Helminthology	4	398-403	84	2010	second.reviewer	No
364	Chantal Gascuel-Odoux, Pierre Aurousseau, Patrick Durand, Laurent Ruiz, Jerome Molenat	The role of climate on inter-annual variation in stream nitrate fluxes and concentrations	Science of the Total Environment	23	5657-66	408	2010	paige.baltzell	No
364	Chantal Gascuel-Odoux, Pierre Aurousseau, Patrick Durand, Laurent Ruiz, Jerome Molenat	The role of climate on inter-annual variation in stream nitrate fluxes and concentrations	Science of the Total Environment	23	5657-66	408	2010	second.reviewer	No
365	Goro Mouri, Seirou Shinoda, Taikan Oki	Estimation of total nitrogen transport and retention during flow in a catchment using a mass balance model incorporating the effects of land cover distribution and human activity information	Water Science & Technology	8	1837-47	62	2010	paige.baltzell	No
365	Goro Mouri, Seirou Shinoda, Taikan Oki	Estimation of total nitrogen transport and retention during flow in a catchment using a mass balance model incorporating the effects of land cover distribution and human activity information	Water Science & Technology	8	1837-47	62	2010	second.reviewer	No
366	Paivi Kurttio, Eero Pukkala, Taina Ilus, Tua Rahola, Anssi Auvinen	Radiation doses from global fallout and cancer incidence among reindeer herders and Sami in Northern Finland	Occupational & Environmental Medicine	11	737-43	67	2010	paige.baltzell	No
366	Paivi Kurttio, Eero Pukkala, Taina Ilus, Tua Rahola, Anssi Auvinen	Radiation doses from global fallout and cancer incidence among reindeer herders and Sami in Northern Finland	Occupational & Environmental Medicine	11	737-43	67	2010	second.reviewer	No
367	R. S. Dungan	BOARD-INVITED REVIEW: fate and transport of bioaerosols associated with livestock operations and manures	Journal of Animal Science	11	3693-706	88	2010	paige.baltzell	No but is review
367	R. S. Dungan	BOARD-INVITED REVIEW: fate and transport of bioaerosols associated with livestock operations and manures	Journal of Animal Science	11	3693-706	88	2010	second.reviewer	No but is review
368	Shelley P. Kirychuk, Stephen J. Reynolds, Niels K. Koehncke, Joshua Lawson, Philip Willson, Ambikaipakan Senthilselvan, Darcy Marciniuk, Henry L. Classen, Trever Crowe, Natasha Just, David Schneberger, James A. Dosman	Endotoxin and dust at respirable and nonrespirable particle sizes are not consistent between cage- and floor-housed poultry operations	Annals of Occupational Hygiene	7	824-32	54	2010	paige.baltzell	No
368	Shelley P. Kirychuk, Stephen J. Reynolds, Niels K. Koehncke, Joshua Lawson, Philip Willson, Ambikaipakan Senthilselvan, Darcy Marciniuk, Henry L. Classen, Trever Crowe, Natasha Just, David Schneberger, James A. Dosman	Endotoxin and dust at respirable and nonrespirable particle sizes are not consistent between cage- and floor-housed poultry operations	Annals of Occupational Hygiene	7	824-32	54	2010	second.reviewer	No
369	Jean-Marie Haguenoer	[Do pharmaceutical waste and drug residue pose a risk to public health?]	Sante Publique (Vandoeuvre-Les-Nancey)	3	325-42	22	2010	paige.baltzell	No
369	Jean-Marie Haguenoer	[Do pharmaceutical waste and drug residue pose a risk to public health?]	Sante Publique (Vandoeuvre-Les-Nancey)	3	325-42	22	2010	second.reviewer	No
370	Gordon S. Roble, Naomi M. Lingenhol, Bryan Baker, Amy Wilkerson, Ravi J. Tolwani	A comprehensive laboratory animal facility pandemic response plan	Journal of the American Association for Laboratory Animal Science: JAALAS	5	623-32	49	2010	paige.baltzell	No
370	Gordon S. Roble, Naomi M. Lingenhol, Bryan Baker, Amy Wilkerson, Ravi J. Tolwani	A comprehensive laboratory animal facility pandemic response plan	Journal of the American Association for Laboratory Animal Science: JAALAS	5	623-32	49	2010	second.reviewer	No
371	Richard T. Enander, Antonio Ramirez Amaya, Richard A. Enander, David M. Gute	Neurocysticercosis: risk and primary prevention strategies update	International Journal of Environmental Health Research	5	329-65	20	2010	paige.baltzell	No
371	Richard T. Enander, Antonio Ramirez Amaya, Richard A. Enander, David M. Gute	Neurocysticercosis: risk and primary prevention strategies update	International Journal of Environmental Health Research	5	329-65	20	2010	second.reviewer	No
372	Lizhu Wang, Kevin Wehrly, James E. Breck, Lidia Szabo Kraft	Landscape-based assessment of human disturbance for michigan lakes	Environmental Management	3	471-83	46	2010	paige.baltzell	No
372	Lizhu Wang, Kevin Wehrly, James E. Breck, Lidia Szabo Kraft	Landscape-based assessment of human disturbance for michigan lakes	Environmental Management	3	471-83	46	2010	second.reviewer	No
373	Katie G. McElroy	Environmental health effects of concentrated animal feeding operations: implications for nurses	Nursing Administration Quarterly	4	311-9	34	2010	paige.baltzell	No but is review
373	Katie G. McElroy	Environmental health effects of concentrated animal feeding operations: implications for nurses	Nursing Administration Quarterly	4	311-9	34	2010	second.reviewer	No but is review
374	Lindsey S. Blake, Dalma Martinovic, L. Earl Gray, Vickie S. Wilson, Ron R. Regal, Daniel L. Villeneuve, Gerald T. Ankley	Characterization of the androgen-sensitive MDA-kb2 cell line for assessing complex environmental mixtures	Environmental Toxicology & Chemistry	6	1367-76	29	2010	paige.baltzell	No
374	Lindsey S. Blake, Dalma Martinovic, L. Earl Gray, Vickie S. Wilson, Ron R. Regal, Daniel L. Villeneuve, Gerald T. Ankley	Characterization of the androgen-sensitive MDA-kb2 cell line for assessing complex environmental mixtures	Environmental Toxicology & Chemistry	6	1367-76	29	2010	second.reviewer	No
375	Casey Barton Behravesh, Aimee Ferraro, Marshall Deasy, Virginia Dato, Maria Moll, Carol Sandt, Nancy K. Rea, Regan Rickert, Chandra Marriott, Kimberly Warren, Veronica Urdaneta, Ellen Salehi, Elizabeth Villamil, Tracy Ayers, R. M. Hoekstra, Jana L. Austin, Stephen Ostroff, Ian T. Williams, Team Salmonella Schwarzengrund Outbreak Investigation	Human Salmonella infections linked to contaminated dry dog and cat food, 2006-2008	Pediatrics	3	477-83	126	2010	paige.baltzell	No
375	Casey Barton Behravesh, Aimee Ferraro, Marshall Deasy, Virginia Dato, Maria Moll, Carol Sandt, Nancy K. Rea, Regan Rickert, Chandra Marriott, Kimberly Warren, Veronica Urdaneta, Ellen Salehi, Elizabeth Villamil, Tracy Ayers, R. M. Hoekstra, Jana L. Austin, Stephen Ostroff, Ian T. Williams, Team Salmonella Schwarzengrund Outbreak Investigation	Human Salmonella infections linked to contaminated dry dog and cat food, 2006-2008	Pediatrics	3	477-83	126	2010	second.reviewer	No
376	M. A. Hoque, L. F. Skerratt, M. A. Rahman, A. B. M. Rabiul Alam Beg, N. C. Debnath	Factors limiting traditional household duck production in Bangladesh	Tropical Animal Health & Production	7	1579-87	42	2010	paige.baltzell	No
376	M. A. Hoque, L. F. Skerratt, M. A. Rahman, A. B. M. Rabiul Alam Beg, N. C. Debnath	Factors limiting traditional household duck production in Bangladesh	Tropical Animal Health & Production	7	1579-87	42	2010	second.reviewer	No
377	Clovice Kankya, Adrian Muwonge, Susan Olet, Musso Munyeme, Demelash Biffa, John Opuda-Asibo, Eystein Skjerve, James Oloya	Factors associated with pastoral community knowledge and occurrence of mycobacterial infections in human-animal interface areas of Nakasongola and Mubende districts, Uganda	BMC Public Health		471	10	2010	paige.baltzell	No
377	Clovice Kankya, Adrian Muwonge, Susan Olet, Musso Munyeme, Demelash Biffa, John Opuda-Asibo, Eystein Skjerve, James Oloya	Factors associated with pastoral community knowledge and occurrence of mycobacterial infections in human-animal interface areas of Nakasongola and Mubende districts, Uganda	BMC Public Health		471	10	2010	second.reviewer	No
378	Adib Olvera, Marcelo Signorini, Hector Tarabla	[Verotoxin-producing Escherichia coli: quantitative model of exposure and risk scenarios in cattle carcasses in Argentina]	Pan American Journal of Public Health	6	403-13	27	2010	paige.baltzell	No
378	Adib Olvera, Marcelo Signorini, Hector Tarabla	[Verotoxin-producing Escherichia coli: quantitative model of exposure and risk scenarios in cattle carcasses in Argentina]	Pan American Journal of Public Health	6	403-13	27	2010	second.reviewer	No
379	Paul R. Bessell, Louise Matthews, Alison Smith-Palmer, Ovidiu Rotariu, Norval J. C. Strachan, Ken J. Forbes, John M. Cowden, Stuart W. J. Reid, Giles T. Innocent	Geographic determinants of reported human Campylobacter infections in Scotland	BMC Public Health		423	10	2010	paige.baltzell	Yes
379	Paul R. Bessell, Louise Matthews, Alison Smith-Palmer, Ovidiu Rotariu, Norval J. C. Strachan, Ken J. Forbes, John M. Cowden, Stuart W. J. Reid, Giles T. Innocent	Geographic determinants of reported human Campylobacter infections in Scotland	BMC Public Health		423	10	2010	second.reviewer	Yes
380	David N. Phalen, Mark L. Drew, Bruce Simpson, Kimberly Roset, Kimberly Dubose, Miguel Mora	Salmonella enterica subsp. Enterica in Cattle Egret (Bubulcus ibis) chicks from central Texas: prevalence, serotypes, pathogenicity, and epizootic potential	Journal of Wildlife Diseases	2	379-89	46	2010	paige.baltzell	No
380	David N. Phalen, Mark L. Drew, Bruce Simpson, Kimberly Roset, Kimberly Dubose, Miguel Mora	Salmonella enterica subsp. Enterica in Cattle Egret (Bubulcus ibis) chicks from central Texas: prevalence, serotypes, pathogenicity, and epizootic potential	Journal of Wildlife Diseases	2	379-89	46	2010	second.reviewer	No
381	Jyotsna S. Jagai, Jeffrey K. Griffiths, Paul H. Kirshen, Patrick Webb, Elena N. Naumova	Patterns of protozoan infections: spatiotemporal associations with cattle density	Ecohealth	1	33-46	7	2010	paige.baltzell	Yes
381	Jyotsna S. Jagai, Jeffrey K. Griffiths, Paul H. Kirshen, Patrick Webb, Elena N. Naumova	Patterns of protozoan infections: spatiotemporal associations with cattle density	Ecohealth	1	33-46	7	2010	second.reviewer	Yes
382	Alina Buczynska, Irena Szadkowska-Stanczyk	[Occupational hygiene and health hazards related to concentrated animal feeding operations (CAFOs)]	Medycyna Pracy	3	323-31	61	2010	paige.baltzell	No
382	Alina Buczynska, Irena Szadkowska-Stanczyk	[Occupational hygiene and health hazards related to concentrated animal feeding operations (CAFOs)]	Medycyna Pracy	3	323-31	61	2010	second.reviewer	No
383	Irena Szadkowska-Stanczyk, Karolina Brodka, Alina Buczynska, Marcin Cyprowski, Anna Kozajda, Malgorzata Sowiak	[Exposure to bioaerosols among CAFO workers (swine feeding)]	Medycyna Pracy	3	257-69	61	2010	paige.baltzell	No
383	Irena Szadkowska-Stanczyk, Karolina Brodka, Alina Buczynska, Marcin Cyprowski, Anna Kozajda, Malgorzata Sowiak	[Exposure to bioaerosols among CAFO workers (swine feeding)]	Medycyna Pracy	3	257-69	61	2010	second.reviewer	No
384	Jing-Fang Hsu, Chun Chen, Pao-Chi Liao	Elevated PCDD/F levels and distinctive PCDD/F congener profiles in free range eggs	Journal of Agricultural & Food Chemistry	13	7708-14	58	2010	paige.baltzell	No
384	Jing-Fang Hsu, Chun Chen, Pao-Chi Liao	Elevated PCDD/F levels and distinctive PCDD/F congener profiles in free range eggs	Journal of Agricultural & Food Chemistry	13	7708-14	58	2010	second.reviewer	No
385	Jaffar A. Al-Tawfiq, Gwen Stephens, Ziad A. Memish	Inappropriate antimicrobial use and potential solutions: a Middle Eastern perspective	Expert Review of Antiinfective Therapy	7	765-74	8	2010	paige.baltzell	No
385	Jaffar A. Al-Tawfiq, Gwen Stephens, Ziad A. Memish	Inappropriate antimicrobial use and potential solutions: a Middle Eastern perspective	Expert Review of Antiinfective Therapy	7	765-74	8	2010	second.reviewer	No
386	Sonia Lucia Blanco, Juan M. Vieites	Single-run determination of polybrominated diphenyl ethers (PBDEs) di- to deca-brominated in fish meal, fish oil and fish feed by isotope dilution: application of automated sample purification and gas chromatography/ion trap tandem mass spectrometry (GC/ITMS)	Analytica Chimica Acta	1-2	137-46	672	2010	paige.baltzell	No
386	Sonia Lucia Blanco, Juan M. Vieites	Single-run determination of polybrominated diphenyl ethers (PBDEs) di- to deca-brominated in fish meal, fish oil and fish feed by isotope dilution: application of automated sample purification and gas chromatography/ion trap tandem mass spectrometry (GC/ITMS)	Analytica Chimica Acta	1-2	137-46	672	2010	second.reviewer	No
387	G. Kayali, E. J. Ortiz, M. L. Chorazy, G. C. Gray	Evidence of previous avian influenza infection among US turkey workers	Zoonoses & Public Health	4	265-72	57	2010	paige.baltzell	No
387	G. Kayali, E. J. Ortiz, M. L. Chorazy, G. C. Gray	Evidence of previous avian influenza infection among US turkey workers	Zoonoses & Public Health	4	265-72	57	2010	second.reviewer	No
388	Craig R. Janes	Failed development and vulnerability to climate change in central Asia: implications for food security and health	Asia-Pacific Journal of Public Health	3 Suppl	236S-245S	22	2010	paige.baltzell	No
388	Craig R. Janes	Failed development and vulnerability to climate change in central Asia: implications for food security and health	Asia-Pacific Journal of Public Health	3 Suppl	236S-245S	22	2010	second.reviewer	No
389	Jeong-Ki Kim, Ghazi Kayali, David Walker, Heather L. Forrest, Ali H. Ellebedy, Yolanda S. Griffin, Adam Rubrum, Mahmoud M. Bahgat, M. A. Kutkat, M. A. A. Ali, Jerry R. Aldridge, Nicholas J. Negovetich, Scott Krauss, Richard J. Webby, Robert G. Webster	Puzzling inefficiency of H5N1 influenza vaccines in Egyptian poultry	Proceedings of the National Academy of Sciences of the United States of America	24	11044-9	107	2010	paige.baltzell	No
389	Jeong-Ki Kim, Ghazi Kayali, David Walker, Heather L. Forrest, Ali H. Ellebedy, Yolanda S. Griffin, Adam Rubrum, Mahmoud M. Bahgat, M. A. Kutkat, M. A. A. Ali, Jerry R. Aldridge, Nicholas J. Negovetich, Scott Krauss, Richard J. Webby, Robert G. Webster	Puzzling inefficiency of H5N1 influenza vaccines in Egyptian poultry	Proceedings of the National Academy of Sciences of the United States of America	24	11044-9	107	2010	second.reviewer	No
390	Todd A. Wyatt, Rebecca E. Slager, Arthur J. Heires, Jane M. Devasure, Susanna G. Vonessen, Jill A. Poole, Debra J. Romberger	Sequential activation of protein kinase C isoforms by organic dust is mediated by tumor necrosis factor	American Journal of Respiratory Cell & Molecular Biology	6	706-15	42	2010	paige.baltzell	No
390	Todd A. Wyatt, Rebecca E. Slager, Arthur J. Heires, Jane M. Devasure, Susanna G. Vonessen, Jill A. Poole, Debra J. Romberger	Sequential activation of protein kinase C isoforms by organic dust is mediated by tumor necrosis factor	American Journal of Respiratory Cell & Molecular Biology	6	706-15	42	2010	second.reviewer	No
391	R. P. Cordeiro, T. Du, M. R. Mulvey, D. O. Krause, R. A. Holley	Susceptibility of meat starter cultures to antimicrobials used in food animals in Canada	Journal of Food Protection	5	916-22	73	2010	paige.baltzell	No
391	R. P. Cordeiro, T. Du, M. R. Mulvey, D. O. Krause, R. A. Holley	Susceptibility of meat starter cultures to antimicrobials used in food animals in Canada	Journal of Food Protection	5	916-22	73	2010	second.reviewer	No
392	Ziqing Lin, Mengxia Zhao, Sichun Zhang, Chengdui Yang, Xinrong Zhang	In situ arsenic speciation on solid surfaces by desorption electrospray ionization tandem mass spectrometry	Analyst	6	1268-75	135	2010	paige.baltzell	No
392	Ziqing Lin, Mengxia Zhao, Sichun Zhang, Chengdui Yang, Xinrong Zhang	In situ arsenic speciation on solid surfaces by desorption electrospray ionization tandem mass spectrometry	Analyst	6	1268-75	135	2010	second.reviewer	No
393	Rui Guo, Won-Jin Sim, Eung-Sun Lee, Ji-Hyun Lee, Jeong-Eun Oh	Evaluation of the fate of perfluoroalkyl compounds in wastewater treatment plants	Water Research	11	3476-86	44	2010	paige.baltzell	No
393	Rui Guo, Won-Jin Sim, Eung-Sun Lee, Ji-Hyun Lee, Jeong-Eun Oh	Evaluation of the fate of perfluoroalkyl compounds in wastewater treatment plants	Water Research	11	3476-86	44	2010	second.reviewer	No
394	M. L. Tanner	Healthy housing and farm life "across the pond": my sabbatical experience. 2008 NEHA Sabbatical Exchange Ambassador England	Journal of Environmental Health	9	21-4	72	2010	paige.baltzell	No
394	M. L. Tanner	Healthy housing and farm life "across the pond": my sabbatical experience. 2008 NEHA Sabbatical Exchange Ambassador England	Journal of Environmental Health	9	21-4	72	2010	second.reviewer	No
395	Eric S. Johnson, Lillian C. Yau, Yi Zhou, Karan P. Singh, Harrison Ndetan	Mortality in the Baltimore union poultry cohort: non-malignant diseases	International Archives of Occupational & Environmental Health	5	543-52	83	2010	paige.baltzell	No
395	Eric S. Johnson, Lillian C. Yau, Yi Zhou, Karan P. Singh, Harrison Ndetan	Mortality in the Baltimore union poultry cohort: non-malignant diseases	International Archives of Occupational & Environmental Health	5	543-52	83	2010	second.reviewer	No
396	Lamara Laguardia Valente Rocha, Clovis Andrade Neves, Jose Cola Zanuncio, Jose Eduardo Serrao	Digestive cells in the midgut of Triatoma vitticeps (Stal, 1859) in different starvation periods	Comptes Rendus Biologies	5	405-15	333	2010	paige.baltzell	No
396	Lamara Laguardia Valente Rocha, Clovis Andrade Neves, Jose Cola Zanuncio, Jose Eduardo Serrao	Digestive cells in the midgut of Triatoma vitticeps (Stal, 1859) in different starvation periods	Comptes Rendus Biologies	5	405-15	333	2010	second.reviewer	No
397	T. R. Thorsteinsdottir, G. Haraldsson, V. Fridriksdottir, K. G. Kristinsson, E. Gunnarsson	Prevalence and genetic relatedness of antimicrobial-resistant Escherichia coli isolated from animals, foods and humans in Iceland	Zoonoses & Public Health	3	189-96	57	2010	paige.baltzell	No
397	T. R. Thorsteinsdottir, G. Haraldsson, V. Fridriksdottir, K. G. Kristinsson, E. Gunnarsson	Prevalence and genetic relatedness of antimicrobial-resistant Escherichia coli isolated from animals, foods and humans in Iceland	Zoonoses & Public Health	3	189-96	57	2010	second.reviewer	No
398	Hao Tang, Jonathan E. Thompson	Evaluation of microvolume regenerated cellulose (RC) microdialysis fibers for the sampling and detection of ammonia in air	Talanta	4-5	1350-6	81	2010	paige.baltzell	No
398	Hao Tang, Jonathan E. Thompson	Evaluation of microvolume regenerated cellulose (RC) microdialysis fibers for the sampling and detection of ammonia in air	Talanta	4-5	1350-6	81	2010	second.reviewer	No
399	D. E. Hill, C. Haley, B. Wagner, H. R. Gamble, J. P. Dubey	Seroprevalence of and risk factors for Toxoplasma gondii in the US swine herd using sera collected during the National Animal Health Monitoring Survey (Swine 2006)	Zoonoses & Public Health	1	53-9	57	2010	paige.baltzell	No
399	D. E. Hill, C. Haley, B. Wagner, H. R. Gamble, J. P. Dubey	Seroprevalence of and risk factors for Toxoplasma gondii in the US swine herd using sera collected during the National Animal Health Monitoring Survey (Swine 2006)	Zoonoses & Public Health	1	53-9	57	2010	second.reviewer	No
400	K. J. Donham	Community and occupational health concerns in pork production: a review	Journal of Animal Science	13 Suppl	E102-11	88	2010	paige.baltzell	No but is review
400	K. J. Donham	Community and occupational health concerns in pork production: a review	Journal of Animal Science	13 Suppl	E102-11	88	2010	second.reviewer	No but is review
401	Moses Gweba, Olufemi O. Faleke, Abdulkadir Junaidu, Joseph P. Fabiyi, Akinyemi O. Fajinmi	Some risk factors for Taenia solium cysticercosis in semi-intensively raised pigs in Zuru, Nigeria	Veterinaria Italiana	1	57-67	46	2010	paige.baltzell	No
401	Moses Gweba, Olufemi O. Faleke, Abdulkadir Junaidu, Joseph P. Fabiyi, Akinyemi O. Fajinmi	Some risk factors for Taenia solium cysticercosis in semi-intensively raised pigs in Zuru, Nigeria	Veterinaria Italiana	1	57-67	46	2010	second.reviewer	No
402	Jill A. Poole, Gregory P. Dooley, Rena Saito, Angela M. Burrell, Kristina L. Bailey, Debra J. Romberger, John Mehaffy, Stephen J. Reynolds	Muramic acid, endotoxin, 3-hydroxy fatty acids, and ergosterol content explain monocyte and epithelial cell inflammatory responses to agricultural dusts	Journal of Toxicology & Environmental Health Part A	10	684-700	73	2010	paige.baltzell	No
402	Jill A. Poole, Gregory P. Dooley, Rena Saito, Angela M. Burrell, Kristina L. Bailey, Debra J. Romberger, John Mehaffy, Stephen J. Reynolds	Muramic acid, endotoxin, 3-hydroxy fatty acids, and ergosterol content explain monocyte and epithelial cell inflammatory responses to agricultural dusts	Journal of Toxicology & Environmental Health Part A	10	684-700	73	2010	second.reviewer	No
403	A. Kojima, A. Morioka, M. Kijima, K. Ishihara, T. Asai, T. Fujisawa, Y. Tamura, T. Takahashi	Classification and antimicrobial susceptibilities of enterococcus species isolated from apparently healthy food-producing animals in Japan	Zoonoses & Public Health	2	137-41	57	2010	paige.baltzell	No
403	A. Kojima, A. Morioka, M. Kijima, K. Ishihara, T. Asai, T. Fujisawa, Y. Tamura, T. Takahashi	Classification and antimicrobial susceptibilities of enterococcus species isolated from apparently healthy food-producing animals in Japan	Zoonoses & Public Health	2	137-41	57	2010	second.reviewer	No
404	S. Vandeplas, R. Dubois Dauphin, Y. Beckers, P. Thonart, A. Thewis	Salmonella in chicken: current and developing strategies to reduce contamination at farm level	Journal of Food Protection	4	774-85	73	2010	paige.baltzell	No
404	S. Vandeplas, R. Dubois Dauphin, Y. Beckers, P. Thonart, A. Thewis	Salmonella in chicken: current and developing strategies to reduce contamination at farm level	Journal of Food Protection	4	774-85	73	2010	second.reviewer	No
405	P. J. Gerber, T. V. Vellinga, H. Steinfeld	Issues and options in addressing the environmental consequences of livestock sector's growth	Meat Science	2	244-7	84	2010	paige.baltzell	No
405	P. J. Gerber, T. V. Vellinga, H. Steinfeld	Issues and options in addressing the environmental consequences of livestock sector's growth	Meat Science	2	244-7	84	2010	second.reviewer	No
406	Willem Dhooge, Elly Den Hond, Gudrun Koppen, Liesbeth Bruckers, Vera Nelen, Els Van De Mieroop, Maaike Bilau, Kim Croes, Willy Baeyens, Greet Schoeters, Nicolas Van Larebeke	Internal exposure to pollutants and body size in Flemish adolescents and adults: associations and dose-response relationships	Environment International	4	330-7	36	2010	paige.baltzell	No
406	Willem Dhooge, Elly Den Hond, Gudrun Koppen, Liesbeth Bruckers, Vera Nelen, Els Van De Mieroop, Maaike Bilau, Kim Croes, Willy Baeyens, Greet Schoeters, Nicolas Van Larebeke	Internal exposure to pollutants and body size in Flemish adolescents and adults: associations and dose-response relationships	Environment International	4	330-7	36	2010	second.reviewer	No
407	Sherry Zhao, Pengfei Zhang, Michael E. Melcer, John F. Molina	Estrogens in streams associated with a concentrated animal feeding operation in upstate New York, USA	Chemosphere	4	420-5	79	2010	paige.baltzell	No
407	Sherry Zhao, Pengfei Zhang, Michael E. Melcer, John F. Molina	Estrogens in streams associated with a concentrated animal feeding operation in upstate New York, USA	Chemosphere	4	420-5	79	2010	second.reviewer	No
408	Annette M. O'Connor, Brent Auvermann, Danelle Bickett-Weddle, Steve Kirkhorn, Jan M. Sargeant, Alejandro Ramirez, Susanna G. Von Essen	The association between proximity to animal feeding operations and community health: a systematic review	PLoS ONE [Electronic Resource]	3	e9530	5	2010	paige.baltzell	No but is review
408	Annette M. O'Connor, Brent Auvermann, Danelle Bickett-Weddle, Steve Kirkhorn, Jan M. Sargeant, Alejandro Ramirez, Susanna G. Von Essen	The association between proximity to animal feeding operations and community health: a systematic review	PLoS ONE [Electronic Resource]	3	e9530	5	2010	second.reviewer	No but is review
409	H. Storteboom, M. Arabi, J. G. Davis, B. Crimi, A. Pruden	Identification of antibiotic-resistance-gene molecular signatures suitable as tracers of pristine river, urban, and agricultural sources	Environmental Science & Technology	6	1947-53	44	2010	paige.baltzell	No
409	H. Storteboom, M. Arabi, J. G. Davis, B. Crimi, A. Pruden	Identification of antibiotic-resistance-gene molecular signatures suitable as tracers of pristine river, urban, and agricultural sources	Environmental Science & Technology	6	1947-53	44	2010	second.reviewer	No
410	Jennifer L. Harrison, Robyn G. Alders	An assessment of chicken husbandry including Newcastle disease control in rural areas of Chibuto, Mozambique	Tropical Animal Health & Production	4	729-36	42	2010	paige.baltzell	No
410	Jennifer L. Harrison, Robyn G. Alders	An assessment of chicken husbandry including Newcastle disease control in rural areas of Chibuto, Mozambique	Tropical Animal Health & Production	4	729-36	42	2010	second.reviewer	No
411	Yossi Febriani, Patrick Levallois, Suzanne Gingras, Pierre Gosselin, Shannon E. Majowicz, Manon D. Fleury	The association between farming activities, precipitation, and the risk of acute gastrointestinal illness in rural municipalities of Quebec, Canada: a cross-sectional study	BMC Public Health		48	10	2010	paige.baltzell	Yes
411	Yossi Febriani, Patrick Levallois, Suzanne Gingras, Pierre Gosselin, Shannon E. Majowicz, Manon D. Fleury	The association between farming activities, precipitation, and the risk of acute gastrointestinal illness in rural municipalities of Quebec, Canada: a cross-sectional study	BMC Public Health		48	10	2010	second.reviewer	Yes
412	Alistair B. A. Boxall	Veterinary medicines and the environment	Handbook of Experimental Pharmacology	199	291-314		2010	paige.baltzell	No
412	Alistair B. A. Boxall	Veterinary medicines and the environment	Handbook of Experimental Pharmacology	199	291-314		2010	second.reviewer	No
413	Anne M. Nykanen, Noora Hamalainen, Silja Kostia, Juha Mikola, Martin Romantschuk	Reduction of odorants in swine manure by carbohydrate and bacterial amendments	Journal of Environmental Quality	2	678-85	39	2010	paige.baltzell	No
413	Anne M. Nykanen, Noora Hamalainen, Silja Kostia, Juha Mikola, Martin Romantschuk	Reduction of odorants in swine manure by carbohydrate and bacterial amendments	Journal of Environmental Quality	2	678-85	39	2010	second.reviewer	No
414	Karin Sahlander, Kjell Larsson, Lena Palmberg	Increased serum levels of soluble SJF in birch pollen atopics and individuals working in laboratory animal facilities	Journal of Occupational & Environmental Medicine	2	214-8	52	2010	paige.baltzell	No
414	Karin Sahlander, Kjell Larsson, Lena Palmberg	Increased serum levels of soluble SJF in birch pollen atopics and individuals working in laboratory animal facilities	Journal of Occupational & Environmental Medicine	2	214-8	52	2010	second.reviewer	No
415	Yiqun Wang, Catherine Lehane, Kebreab Ghebremeskel, Michael A. Crawford	Modern organic and broiler chickens sold for human consumption provide more energy from fat than protein	Public Health Nutrition	3	400-8	13	2010	paige.baltzell	No
415	Yiqun Wang, Catherine Lehane, Kebreab Ghebremeskel, Michael A. Crawford	Modern organic and broiler chickens sold for human consumption provide more energy from fat than protein	Public Health Nutrition	3	400-8	13	2010	second.reviewer	No
416	Maria Cristina Thaller, Luciana Migliore, Cruz Marquez, Washington Tapia, Virna Cedeno, Gian Maria Rossolini, Gabriele Gentile	Tracking acquired antibiotic resistance in commensal bacteria of Galapagos land iguanas: no man, no resistance	PLoS ONE [Electronic Resource]	2	e8989	5	2010	paige.baltzell	No
416	Maria Cristina Thaller, Luciana Migliore, Cruz Marquez, Washington Tapia, Virna Cedeno, Gian Maria Rossolini, Gabriele Gentile	Tracking acquired antibiotic resistance in commensal bacteria of Galapagos land iguanas: no man, no resistance	PLoS ONE [Electronic Resource]	2	e8989	5	2010	second.reviewer	No
417	Ralph E. H. Sims, Warren Mabee, Jack N. Saddler, Michael Taylor	An overview of second generation biofuel technologies	Bioresource Technology	6	1570-80	101	2010	paige.baltzell	No
417	Ralph E. H. Sims, Warren Mabee, Jack N. Saddler, Michael Taylor	An overview of second generation biofuel technologies	Bioresource Technology	6	1570-80	101	2010	second.reviewer	No
418	Dawn M. Marvin, Catherine E. Dewey, Andrijana Rajic, Zvonimir Poljak, Beth Young	Knowledge of zoonoses among those affiliated with the ontario Swine industry: a questionnaire administered to selected producers, allied personnel, and veterinarians	Foodborne Pathogens & Disease	2	159-66	7	2010	paige.baltzell	No
418	Dawn M. Marvin, Catherine E. Dewey, Andrijana Rajic, Zvonimir Poljak, Beth Young	Knowledge of zoonoses among those affiliated with the ontario Swine industry: a questionnaire administered to selected producers, allied personnel, and veterinarians	Foodborne Pathogens & Disease	2	159-66	7	2010	second.reviewer	No
419	Davor Rimac, Jelena Macan, Veda M. Varnai, Marija Vucemilo, Kristina Matkovic, Ljerka Prester, Tatjana Orct, Ivancica Trosic, Ivan Pavicic	Exposure to poultry dust and health effects in poultry workers: impact of mould and mite allergens	International Archives of Occupational & Environmental Health	1	9-19	83	2010	paige.baltzell	No
419	Davor Rimac, Jelena Macan, Veda M. Varnai, Marija Vucemilo, Kristina Matkovic, Ljerka Prester, Tatjana Orct, Ivancica Trosic, Ivan Pavicic	Exposure to poultry dust and health effects in poultry workers: impact of mould and mite allergens	International Archives of Occupational & Environmental Health	1	9-19	83	2010	second.reviewer	No
420	Carol H. Christensen, Elizabeth A. Platz, Gabriella Andreotti, Aaron Blair, Jane A. Hoppin, Stella Koutros, Charles F. Lynch, Dale P. Sandler, Michael C. R. Alavanja	Coumaphos exposure and incident cancer among male participants in the Agricultural Health Study (AHS)	Environmental Health Perspectives	1	92-6	118	2010	paige.baltzell	No
420	Carol H. Christensen, Elizabeth A. Platz, Gabriella Andreotti, Aaron Blair, Jane A. Hoppin, Stella Koutros, Charles F. Lynch, Dale P. Sandler, Michael C. R. Alavanja	Coumaphos exposure and incident cancer among male participants in the Agricultural Health Study (AHS)	Environmental Health Perspectives	1	92-6	118	2010	second.reviewer	No
421	H. O. Mohammed, E. Atwill, L. Dunbar, T. Ward, P. McDonough, R. Gonzalez, K. Stipetic	The risk of Listeria monocytogenes infection in beef cattle operations	Journal of Applied Microbiology	1	349-56	108	2010	paige.baltzell	No
421	H. O. Mohammed, E. Atwill, L. Dunbar, T. Ward, P. McDonough, R. Gonzalez, K. Stipetic	The risk of Listeria monocytogenes infection in beef cattle operations	Journal of Applied Microbiology	1	349-56	108	2010	second.reviewer	No
422	Michael Greger, Gowri Koneswaran	The public health impacts of concentrated animal feeding operations on local communities	Family & Community Health	1	11-20	33	2010	paige.baltzell	No but is review
422	Michael Greger, Gowri Koneswaran	The public health impacts of concentrated animal feeding operations on local communities	Family & Community Health	1	11-20	33	2010	second.reviewer	No but is review
423	Ivy L. Pike, Bilinda Straight, Matthias Oesterle, Charles Hilton, Adamson Lanyasunya	Documenting the health consequences of endemic warfare in three pastoralist communities of northern Kenya: a conceptual framework	Social Science & Medicine	1	45-52	70	2010	paige.baltzell	No
423	Ivy L. Pike, Bilinda Straight, Matthias Oesterle, Charles Hilton, Adamson Lanyasunya	Documenting the health consequences of endemic warfare in three pastoralist communities of northern Kenya: a conceptual framework	Social Science & Medicine	1	45-52	70	2010	second.reviewer	No
424	James B. Burch, Erik Svendsen, Paul D. Siegel, Sara E. Wagner, Susanna von Essen, Thomas Keefe, John Mehaffy, Angelica Serrano Martinez, Mary Bradford, Laura Baker, Brian Cranmer, Rena Saito, John Tessari, Prinz Linda, Colene Andersen, Opal Christensen, Niels Koehncke, Stephen J. Reynolds	Endotoxin exposure and inflammation markers among agricultural workers in Colorado and Nebraska	Journal of Toxicology & Environmental Health Part A	1	5-22	73	2010	paige.baltzell	No
424	James B. Burch, Erik Svendsen, Paul D. Siegel, Sara E. Wagner, Susanna von Essen, Thomas Keefe, John Mehaffy, Angelica Serrano Martinez, Mary Bradford, Laura Baker, Brian Cranmer, Rena Saito, John Tessari, Prinz Linda, Colene Andersen, Opal Christensen, Niels Koehncke, Stephen J. Reynolds	Endotoxin exposure and inflammation markers among agricultural workers in Colorado and Nebraska	Journal of Toxicology & Environmental Health Part A	1	5-22	73	2010	second.reviewer	No
425	Valerie Letourneau, Benjamin Nehme, Anne Meriaux, Daniel Masse, Caroline Duchaine	Impact of production systems on swine confinement buildings bioaerosols	Journal of Occupational & Environmental Hygiene	2	94-102	7	2010	paige.baltzell	No
425	Valerie Letourneau, Benjamin Nehme, Anne Meriaux, Daniel Masse, Caroline Duchaine	Impact of production systems on swine confinement buildings bioaerosols	Journal of Occupational & Environmental Hygiene	2	94-102	7	2010	second.reviewer	No
426	Patrick T. O'Shaughnessy, Kelley J. Donham, Thomas M. Peters, Craig Taylor, Ralph Altmaier, Kevin M. Kelly	A task-specific assessment of Swine worker exposure to airborne dust	Journal of Occupational & Environmental Hygiene	1	7-13	7	2010	paige.baltzell	No
426	Patrick T. O'Shaughnessy, Kelley J. Donham, Thomas M. Peters, Craig Taylor, Ralph Altmaier, Kevin M. Kelly	A task-specific assessment of Swine worker exposure to airborne dust	Journal of Occupational & Environmental Hygiene	1	7-13	7	2010	second.reviewer	No
427	Quintin L. Williams, Bruce H. Alexander, Susan G. Gerberich, Nancy M. Nachreiner, Timothy R. Church, Andrew Ryan	Child bystanding: A risk factor for injury and identifying its' determinants on midwestern agricultural operations	Accident Analysis & Prevention	1	10-8	42	2010	paige.baltzell	No
427	Quintin L. Williams, Bruce H. Alexander, Susan G. Gerberich, Nancy M. Nachreiner, Timothy R. Church, Andrew Ryan	Child bystanding: A risk factor for injury and identifying its' determinants on midwestern agricultural operations	Accident Analysis & Prevention	1	10-8	42	2010	second.reviewer	No
428	H. A. Poindexter	Experimental animal colony in tropical West Africa	Public Health Reports	2	57-62	64	1949	paige.baltzell	No
428	H. A. Poindexter	Experimental animal colony in tropical West Africa	Public Health Reports	2	57-62	64	1949	second.reviewer	No
429	K. Sucker, R. Both, G. Winneke	Review of adverse health effects of odours in field studies	Water Science & Technology	7	1281-9	59	2009	paige.baltzell	No but is review
429	K. Sucker, R. Both, G. Winneke	Review of adverse health effects of odours in field studies	Water Science & Technology	7	1281-9	59	2009	second.reviewer	No but is review
430	Vinod Joshi, Sandeep Adha, Himmat Singh, Manju Singhi, P. K. Dam	Introduction, transmission and aggravation of malaria in desert ecosystem of Rajasthan, India	Journal of Vector Borne Diseases	4	179-85	43	2006	paige.baltzell	No
430	Vinod Joshi, Sandeep Adha, Himmat Singh, Manju Singhi, P. K. Dam	Introduction, transmission and aggravation of malaria in desert ecosystem of Rajasthan, India	Journal of Vector Borne Diseases	4	179-85	43	2006	second.reviewer	No
431	H. J. Hapke	[Toxic substances in food (author's transl)]	Zentralblatt fur Bakteriologie, Parasitenkunde, Infektionskrankheiten und Hygiene - Erste Abteilung Originale - Reihe B: Hygiene, Betriebshygiene, Praventive Medizin	2	134-43	168	1979	paige.baltzell	No
431	H. J. Hapke	[Toxic substances in food (author's transl)]	Zentralblatt fur Bakteriologie, Parasitenkunde, Infektionskrankheiten und Hygiene - Erste Abteilung Originale - Reihe B: Hygiene, Betriebshygiene, Praventive Medizin	2	134-43	168	1979	second.reviewer	No
432	W. Eckerskorn	[Contamination of fodder and corresponding alimentary policy regulations]	Zentralblatt fur Bakteriologie, Parasitenkunde, Infektionskrankheiten und Hygiene - Erste Abteilung Originale - Reihe B: Hygiene, Praventive Medizin	1-4	189-202	163	1976	paige.baltzell	No
432	W. Eckerskorn	[Contamination of fodder and corresponding alimentary policy regulations]	Zentralblatt fur Bakteriologie, Parasitenkunde, Infektionskrankheiten und Hygiene - Erste Abteilung Originale - Reihe B: Hygiene, Praventive Medizin	1-4	189-202	163	1976	second.reviewer	No
433	Dagne D. Hill, William E. Owens, Paul B. Tchounwou	Prevalence of Escherichia coli O157:H7 bacterial infections associated with the use of animal wastes in Louisiana for the period 1996-2004	International Journal of Environmental Research & Public Health [Electronic Resource]	1	107-13	3	2006	paige.baltzell	No
433	Dagne D. Hill, William E. Owens, Paul B. Tchounwou	Prevalence of Escherichia coli O157:H7 bacterial infections associated with the use of animal wastes in Louisiana for the period 1996-2004	International Journal of Environmental Research & Public Health [Electronic Resource]	1	107-13	3	2006	second.reviewer	No
434	Paulinus Chigbu, Scott Gordon, Paul B. Tchounwou	The seasonality of fecal coliform bacteria pollution and its influence on closures of shellfish harvesting areas in Mississippi Sound	International Journal of Environmental Research & Public Health [Electronic Resource]	2	362-73	2	2005	paige.baltzell	No
434	Paulinus Chigbu, Scott Gordon, Paul B. Tchounwou	The seasonality of fecal coliform bacteria pollution and its influence on closures of shellfish harvesting areas in Mississippi Sound	International Journal of Environmental Research & Public Health [Electronic Resource]	2	362-73	2	2005	second.reviewer	No
435	Dagne D. Hill, William E. Owens, Paul B. Tchoounwou	Impact of animal waste application on runoff water quality in field experimental plots	International Journal of Environmental Research & Public Health [Electronic Resource]	2	314-21	2	2005	paige.baltzell	No
435	Dagne D. Hill, William E. Owens, Paul B. Tchoounwou	Impact of animal waste application on runoff water quality in field experimental plots	International Journal of Environmental Research & Public Health [Electronic Resource]	2	314-21	2	2005	second.reviewer	No
436	Erastus K. Kang'ethe, K. A. Lang'a	Aflatoxin B1 and M1 contamination of animal feeds and milk from urban centers in Kenya	African Health Sciences	4	218-26	9	2009	paige.baltzell	No
436	Erastus K. Kang'ethe, K. A. Lang'a	Aflatoxin B1 and M1 contamination of animal feeds and milk from urban centers in Kenya	African Health Sciences	4	218-26	9	2009	second.reviewer	No
437	Qiuyan Liao, Wing Tak Lam, Gabriel M. Leung, Chaoqiang Jiang, Richard Fielding	Live poultry exposure, Guangzhou, China, 2006	Epidemics	4	207-12	1	2009	paige.baltzell	No
437	Qiuyan Liao, Wing Tak Lam, Gabriel M. Leung, Chaoqiang Jiang, Richard Fielding	Live poultry exposure, Guangzhou, China, 2006	Epidemics	4	207-12	1	2009	second.reviewer	No
438	Deanna K. Olney, Aminuzzaman Talukder, Lora L. Iannotti, Marie T. Ruel, Victoria Quinn	Assessing impact and impact pathways of a homestead food production program on household and child nutrition in Cambodia	Food & Nutrition Bulletin	4	355-69	30	2009	paige.baltzell	No
438	Deanna K. Olney, Aminuzzaman Talukder, Lora L. Iannotti, Marie T. Ruel, Victoria Quinn	Assessing impact and impact pathways of a homestead food production program on household and child nutrition in Cambodia	Food & Nutrition Bulletin	4	355-69	30	2009	second.reviewer	No
439	C. Ortega, M. C. Simon, J. L. Alonso, A. Mateo	[Characterisation and public health risks of antimicrobial resistance in Staphylococcus aureus in intensive rabbit breeding]	Revue Scientifique et Technique	3	1119-28	28	2009	paige.baltzell	No
439	C. Ortega, M. C. Simon, J. L. Alonso, A. Mateo	[Characterisation and public health risks of antimicrobial resistance in Staphylococcus aureus in intensive rabbit breeding]	Revue Scientifique et Technique	3	1119-28	28	2009	second.reviewer	No
440	Leah Schinasi, Rachel Avery Horton, Steve Wing	Data completeness and quality in a community-based and participatory epidemiologic study	Progress in Community Health Partnerships	2	179-90	3	2009	paige.baltzell	No
440	Leah Schinasi, Rachel Avery Horton, Steve Wing	Data completeness and quality in a community-based and participatory epidemiologic study	Progress in Community Health Partnerships	2	179-90	3	2009	second.reviewer	No
441	Pietro Gino Barbieri	[To-day exposure to occupational carcinogens and their effects. The experience of the rubber industry, iron metallurgy, asphalt work and aviculture]	Epidemiologia e Prevenzione	4-5 Suppl 2	94-105	33	2009	paige.baltzell	No
441	Pietro Gino Barbieri	[To-day exposure to occupational carcinogens and their effects. The experience of the rubber industry, iron metallurgy, asphalt work and aviculture]	Epidemiologia e Prevenzione	4-5 Suppl 2	94-105	33	2009	second.reviewer	No
442	Marsha Kay, Robert Wyllie	Caustic ingestions in children	Current Opinion in Pediatrics	5	651-4	21	2009	paige.baltzell	No
442	Marsha Kay, Robert Wyllie	Caustic ingestions in children	Current Opinion in Pediatrics	5	651-4	21	2009	second.reviewer	No
443	Ambikaipakan Senthilselvan, Liliane Chenard, Shelley Kirychuk, Bernardo Predicala, David A. Schwartz, Lauranell H. Burch, Donna C. Rennie, Philip J. Willson, James A. Dosman	Gender-related tumor necrosis factor-alpha responses in naive volunteers with Toll-like receptor 4 polymorphisms exposed in a swine confinement facility	Journal of Interferon & Cytokine Research	12	781-90	29	2009	paige.baltzell	No
443	Ambikaipakan Senthilselvan, Liliane Chenard, Shelley Kirychuk, Bernardo Predicala, David A. Schwartz, Lauranell H. Burch, Donna C. Rennie, Philip J. Willson, James A. Dosman	Gender-related tumor necrosis factor-alpha responses in naive volunteers with Toll-like receptor 4 polymorphisms exposed in a swine confinement facility	Journal of Interferon & Cytokine Research	12	781-90	29	2009	second.reviewer	No
444	Jennifer B. Gardner, Laurie E. Drinkwater	The fate of nitrogen in grain cropping systems: a meta-analysis of 15N field experiments	Ecological Applications	8	2167-84	19	2009	paige.baltzell	No
444	Jennifer B. Gardner, Laurie E. Drinkwater	The fate of nitrogen in grain cropping systems: a meta-analysis of 15N field experiments	Ecological Applications	8	2167-84	19	2009	second.reviewer	No
445	A. A. Ilemobade	Tsetse and trypanosomosis in Africa: the challenges, the opportunities	Onderstepoort Journal of Veterinary Research	1	35-40	76	2009	paige.baltzell	No
445	A. A. Ilemobade	Tsetse and trypanosomosis in Africa: the challenges, the opportunities	Onderstepoort Journal of Veterinary Research	1	35-40	76	2009	second.reviewer	No
446	L. A. Layne, E. M. Goldcamp, J. R. Myers, K. J. Hendricks	Youth living on Hispanic-operated farms: injuries and population estimates in the U.S., 2000	Journal of Agricultural Safety & Health	4	377-88	15	2009	paige.baltzell	No
446	L. A. Layne, E. M. Goldcamp, J. R. Myers, K. J. Hendricks	Youth living on Hispanic-operated farms: injuries and population estimates in the U.S., 2000	Journal of Agricultural Safety & Health	4	377-88	15	2009	second.reviewer	No
447	Louis Anthony Tony Cox	Why reduced-form regression models of health effects versus exposures should not replace QRA: livestock production and infant mortality as an example	Risk Analysis	12	1664-71	29	2009	paige.baltzell	Yes
447	Louis Anthony Tony Cox	Why reduced-form regression models of health effects versus exposures should not replace QRA: livestock production and infant mortality as an example	Risk Analysis	12	1664-71	29	2009	second.reviewer	Yes
448	Q. Y. Liao, W. W. T. Lam, V. T. Dang, C. Q. Jiang, V. Udomprasertgul, R. Fielding	What causes H5N1 avian influenza? Lay perceptions of H5N1 aetiology in South East and East Asia	Journal of Public Health	4	573-81	31	2009	paige.baltzell	No
448	Q. Y. Liao, W. W. T. Lam, V. T. Dang, C. Q. Jiang, V. Udomprasertgul, R. Fielding	What causes H5N1 avian influenza? Lay perceptions of H5N1 aetiology in South East and East Asia	Journal of Public Health	4	573-81	31	2009	second.reviewer	No
449	Naoyuki Itoh, Kazutaka Kanai, Yasutomo Hori, Fumio Hoshi, Seiichi Higuchi	Prevalence of Giardia intestinalis and other zoonotic intestinal parasites in private household dogs of the Hachinohe area in Aomori prefecture, Japan in 1997, 2002 and 2007	Journal of Veterinary Science	4	305-8	10	2009	paige.baltzell	No
449	Naoyuki Itoh, Kazutaka Kanai, Yasutomo Hori, Fumio Hoshi, Seiichi Higuchi	Prevalence of Giardia intestinalis and other zoonotic intestinal parasites in private household dogs of the Hachinohe area in Aomori prefecture, Japan in 1997, 2002 and 2007	Journal of Veterinary Science	4	305-8	10	2009	second.reviewer	No
450	Margaret L. Russell, Julia Keenliside, Richard Webby, Kevin Fonseca, Pam Singh, Lorraine Moss, Mark Loeb	Protocol: transmission and prevention of influenza in Hutterites: zoonotic transmission of influenza A: swine & swine workers	BMC Public Health		420	9	2009	paige.baltzell	No
450	Margaret L. Russell, Julia Keenliside, Richard Webby, Kevin Fonseca, Pam Singh, Lorraine Moss, Mark Loeb	Protocol: transmission and prevention of influenza in Hutterites: zoonotic transmission of influenza A: swine & swine workers	BMC Public Health		420	9	2009	second.reviewer	No
451	Control Centers for Disease,Prevention	Human vaccinia infection after contact with a raccoon rabies vaccine bait - Pennsylvania, 2009	MMWR - Morbidity & Mortality Weekly Report	43	1204-7	58	2009	paige.baltzell	No
451	Control Centers for Disease,Prevention	Human vaccinia infection after contact with a raccoon rabies vaccine bait - Pennsylvania, 2009	MMWR - Morbidity & Mortality Weekly Report	43	1204-7	58	2009	second.reviewer	No
452	Rachel Avery Horton, Steve Wing, Stephen W. Marshall, Kimberly A. Brownley	Malodor as a trigger of stress and negative mood in neighbors of industrial hog operations	American Journal of Public Health		S610-5	99 Suppl 3	2009	paige.baltzell	Yes
452	Rachel Avery Horton, Steve Wing, Stephen W. Marshall, Kimberly A. Brownley	Malodor as a trigger of stress and negative mood in neighbors of industrial hog operations	American Journal of Public Health		S610-5	99 Suppl 3	2009	second.reviewer	Yes
453	C. Mainali, G. Gensler, M. McFall, R. King, R. Irwin, A. Senthilselvan	Evaluation of associations between feed withdrawal and other management factors with Salmonella contamination of broiler chickens at slaughter in Alberta	Journal of Food Protection	10	2202-7	72	2009	paige.baltzell	No
453	C. Mainali, G. Gensler, M. McFall, R. King, R. Irwin, A. Senthilselvan	Evaluation of associations between feed withdrawal and other management factors with Salmonella contamination of broiler chickens at slaughter in Alberta	Journal of Food Protection	10	2202-7	72	2009	second.reviewer	No
454	Joe N. Perry, Cajo J. F. Ter Braak, Philip M. Dixon, Jian J. Duan, Rosie S. Hails, Alexandra Huesken, Marc Lavielle, Michelle Marvier, Michele Scardi, Kerstin Schmidt, Bela Tothmeresz, Frank Schaarschmidt, Hilko van der Voet	Statistical aspects of environmental risk assessment of GM plants for effects on non-target organisms	Environmental Biosafety Research	2	65-78	8	2009	paige.baltzell	No
454	Joe N. Perry, Cajo J. F. Ter Braak, Philip M. Dixon, Jian J. Duan, Rosie S. Hails, Alexandra Huesken, Marc Lavielle, Michelle Marvier, Michele Scardi, Kerstin Schmidt, Bela Tothmeresz, Frank Schaarschmidt, Hilko van der Voet	Statistical aspects of environmental risk assessment of GM plants for effects on non-target organisms	Environmental Biosafety Research	2	65-78	8	2009	second.reviewer	No
455	M. L. Signorini, V. Marin, C. Quinteros, H. Tarabla	[Hamburger consumption patterns and exposure assessment for verocytotoxigenic Escherichia coli (VTEC): simulation model]	Revista Argentina de Microbiologia	3	168-76	41	2009	paige.baltzell	No
455	M. L. Signorini, V. Marin, C. Quinteros, H. Tarabla	[Hamburger consumption patterns and exposure assessment for verocytotoxigenic Escherichia coli (VTEC): simulation model]	Revista Argentina de Microbiologia	3	168-76	41	2009	second.reviewer	No
456	Jessica H. Leibler, Joachim Otte, David Roland-Holst, Dirk U. Pfeiffer, Ricardo Soares Magalhaes, Jonathan Rushton, Jay P. Graham, Ellen K. Silbergeld	Industrial food animal production and global health risks: exploring the ecosystems and economics of avian influenza	Ecohealth	1	58-70	6	2009	paige.baltzell	No but is review
456	Jessica H. Leibler, Joachim Otte, David Roland-Holst, Dirk U. Pfeiffer, Ricardo Soares Magalhaes, Jonathan Rushton, Jay P. Graham, Ellen K. Silbergeld	Industrial food animal production and global health risks: exploring the ecosystems and economics of avian influenza	Ecohealth	1	58-70	6	2009	second.reviewer	No but is review
457	Afshin Qishlaqi, Farid Moore, Giti Forghani	Characterization of metal pollution in soils under two landuse patterns in the Angouran region, NW Iran: a study based on multivariate data analysis	Journal of Hazardous Materials	1	374-84	172	2009	paige.baltzell	No
457	Afshin Qishlaqi, Farid Moore, Giti Forghani	Characterization of metal pollution in soils under two landuse patterns in the Angouran region, NW Iran: a study based on multivariate data analysis	Journal of Hazardous Materials	1	374-84	172	2009	second.reviewer	No
458	Rena Saito, Brian K. Cranmer, John D. Tessari, Lennart Larsson, John M. Mehaffy, Thomas J. Keefe, Stephen J. Reynolds	Recombinant factor C (rFC) assay and gas chromatography/mass spectrometry (GC/MS) analysis of endotoxin variability in four agricultural dusts	Annals of Occupational Hygiene	7	713-22	53	2009	paige.baltzell	No
458	Rena Saito, Brian K. Cranmer, John D. Tessari, Lennart Larsson, John M. Mehaffy, Thomas J. Keefe, Stephen J. Reynolds	Recombinant factor C (rFC) assay and gas chromatography/mass spectrometry (GC/MS) analysis of endotoxin variability in four agricultural dusts	Annals of Occupational Hygiene	7	713-22	53	2009	second.reviewer	No
459	Henk-Jan Schuurman	The International Xenotransplantation Association consensus statement on conditions for undertaking clinical trials of porcine islet products in type 1 diabetes--chapter 2: Source pigs	Xenotransplantation	4	215-22	16	2009	paige.baltzell	No
459	Henk-Jan Schuurman	The International Xenotransplantation Association consensus statement on conditions for undertaking clinical trials of porcine islet products in type 1 diabetes--chapter 2: Source pigs	Xenotransplantation	4	215-22	16	2009	second.reviewer	No
460	Michael H. Woodford	Veterinary aspects of ecological monitoring: the natural history of emerging infectious diseases of humans, domestic animals and wildlife	Tropical Animal Health & Production	7	1023-33	41	2009	paige.baltzell	No
460	Michael H. Woodford	Veterinary aspects of ecological monitoring: the natural history of emerging infectious diseases of humans, domestic animals and wildlife	Tropical Animal Health & Production	7	1023-33	41	2009	second.reviewer	No
461	Lisa Bondeson	Assessment of measures to prevent disease associated with animals in agricultural fairs--Maine, 2008	American Journal of Infection Control	8	665-7	37	2009	paige.baltzell	No
461	Lisa Bondeson	Assessment of measures to prevent disease associated with animals in agricultural fairs--Maine, 2008	American Journal of Infection Control	8	665-7	37	2009	second.reviewer	No
462	Paul J. Villeneuve, Amira Ali, Laurel Challacombe, Sophie Hebert	Intensive hog farming operations and self-reported health among nearby rural residents in Ottawa, Canada	BMC Public Health		330	9	2009	paige.baltzell	Yes
462	Paul J. Villeneuve, Amira Ali, Laurel Challacombe, Sophie Hebert	Intensive hog farming operations and self-reported health among nearby rural residents in Ottawa, Canada	BMC Public Health		330	9	2009	second.reviewer	Yes
463	S. J. Snel, M. G. Baker, V. Kamalesh, N. French, J. Learmonth	A tale of two parasites: the comparative epidemiology of cryptosporidiosis and giardiasis	Epidemiology & Infection	11	1641-50	137	2009	paige.baltzell	Yes
463	S. J. Snel, M. G. Baker, V. Kamalesh, N. French, J. Learmonth	A tale of two parasites: the comparative epidemiology of cryptosporidiosis and giardiasis	Epidemiology & Infection	11	1641-50	137	2009	second.reviewer	Yes
464	D. L. Pearl, M. Louie, L. Chui, K. Dore, K. M. Grimsrud, S. W. Martin, P. Michel, L. W. Svenson, S. A. McEwen	A multi-level approach for investigating socio-economic and agricultural risk factors associated with rates of reported cases of Escherichia coli O157 in humans in Alberta, Canada	Zoonoses & Public Health	8	455-64	56	2009	paige.baltzell	Yes
464	D. L. Pearl, M. Louie, L. Chui, K. Dore, K. M. Grimsrud, S. W. Martin, P. Michel, L. W. Svenson, S. A. McEwen	A multi-level approach for investigating socio-economic and agricultural risk factors associated with rates of reported cases of Escherichia coli O157 in humans in Alberta, Canada	Zoonoses & Public Health	8	455-64	56	2009	second.reviewer	Yes
465	C. Mardones, D. Von Baer, J. Silva, A. Ruff, L. Gutierrez, A. Berg	Tribromophenol and pentachlorophenol uptake from sawdust to horticultural products	Food Additives & Contaminants. Part A, Chemistry, Analysis, Control, Exposure & Risk Assessment	10	1362-71	26	2009	paige.baltzell	No
465	C. Mardones, D. Von Baer, J. Silva, A. Ruff, L. Gutierrez, A. Berg	Tribromophenol and pentachlorophenol uptake from sawdust to horticultural products	Food Additives & Contaminants. Part A, Chemistry, Analysis, Control, Exposure & Risk Assessment	10	1362-71	26	2009	second.reviewer	No
466	John Porter, Robert Costanza, Harpinder Sandhu, Lene Sigsgaard, Steve Wratten	The value of producing food, energy, and ecosystem services within an agro-ecosystem	Ambio	4	186-93	38	2009	paige.baltzell	No
466	John Porter, Robert Costanza, Harpinder Sandhu, Lene Sigsgaard, Steve Wratten	The value of producing food, energy, and ecosystem services within an agro-ecosystem	Ambio	4	186-93	38	2009	second.reviewer	No
467	Neal J. Golden, Wayne D. Schlosser, Eric D. Ebel	Risk assessment to estimate the probability of a chicken flock infected with H5N1 highly pathogenic avian influenza virus reaching slaughter undetected	Foodborne Pathogens & Disease	7	827-35	6	2009	paige.baltzell	No
467	Neal J. Golden, Wayne D. Schlosser, Eric D. Ebel	Risk assessment to estimate the probability of a chicken flock infected with H5N1 highly pathogenic avian influenza virus reaching slaughter undetected	Foodborne Pathogens & Disease	7	827-35	6	2009	second.reviewer	No
468	James Withee, Michael Williams, Terry Disney, Wayne Schlosser, Nate Bauer, Eric Ebel	Streamlined analysis for evaluating the use of preharvest interventions intended to prevent Escherichia coli O157:H7 illness in humans	Foodborne Pathogens & Disease	7	817-25	6	2009	paige.baltzell	No
468	James Withee, Michael Williams, Terry Disney, Wayne Schlosser, Nate Bauer, Eric Ebel	Streamlined analysis for evaluating the use of preharvest interventions intended to prevent Escherichia coli O157:H7 illness in humans	Foodborne Pathogens & Disease	7	817-25	6	2009	second.reviewer	No
469	Marcos H. Rostagno	Can stress in farm animals increase food safety risk?	Foodborne Pathogens & Disease	7	767-76	6	2009	paige.baltzell	No
469	Marcos H. Rostagno	Can stress in farm animals increase food safety risk?	Foodborne Pathogens & Disease	7	767-76	6	2009	second.reviewer	No
470	Jun Lin	Novel approaches for Campylobacter control in poultry	Foodborne Pathogens & Disease	7	755-65	6	2009	paige.baltzell	No
470	Jun Lin	Novel approaches for Campylobacter control in poultry	Foodborne Pathogens & Disease	7	755-65	6	2009	second.reviewer	No
471	Dingfei Hu, Joel R. Coats	Laboratory evaluation of mobility and sorption for the veterinary antibiotic, tylosin, in agricultural soils	Journal of Environmental Monitoring	9	1634-8	11	2009	paige.baltzell	No
471	Dingfei Hu, Joel R. Coats	Laboratory evaluation of mobility and sorption for the veterinary antibiotic, tylosin, in agricultural soils	Journal of Environmental Monitoring	9	1634-8	11	2009	second.reviewer	No
472	Christiane Cuny, Rolf Nathaus, Franziska Layer, Birgit Strommenger, Doris Altmann, Wolfgang Witte	Nasal colonization of humans with methicillin-resistant Staphylococcus aureus (MRSA) CC398 with and without exposure to pigs	PLoS ONE [Electronic Resource]	8	e6800	4	2009	paige.baltzell	Yes
472	Christiane Cuny, Rolf Nathaus, Franziska Layer, Birgit Strommenger, Doris Altmann, Wolfgang Witte	Nasal colonization of humans with methicillin-resistant Staphylococcus aureus (MRSA) CC398 with and without exposure to pigs	PLoS ONE [Electronic Resource]	8	e6800	4	2009	second.reviewer	Yes
473	E. Topp, A. Scott, D. R. Lapen, E. Lyautey, P. Duriez	Livestock waste treatment systems for reducing environmental exposure to hazardous enteric pathogens: some considerations	Bioresource Technology	22	5395-8	100	2009	paige.baltzell	No
473	E. Topp, A. Scott, D. R. Lapen, E. Lyautey, P. Duriez	Livestock waste treatment systems for reducing environmental exposure to hazardous enteric pathogens: some considerations	Bioresource Technology	22	5395-8	100	2009	second.reviewer	No
474	Pamela R. D. Williams, Daniel Inman, Andy Aden, Garvin A. Heath	Environmental and sustainability factors associated with next-generation biofuels in the U.S.: what do we really know?	Environmental Science & Technology	13	4763-75	43	2009	paige.baltzell	No
474	Pamela R. D. Williams, Daniel Inman, Andy Aden, Garvin A. Heath	Environmental and sustainability factors associated with next-generation biofuels in the U.S.: what do we really know?	Environmental Science & Technology	13	4763-75	43	2009	second.reviewer	No
475	Sadegh Samadi, Inge M. Wouters, Rosa Houben, Ali-Reza Jamshidifard, Frank Van Eerdenburg, Dick J. J. Heederik	Exposure to inhalable dust, endotoxins, beta(1->3)-glucans, and airborne microorganisms in horse stables	Annals of Occupational Hygiene	6	595-603	53	2009	paige.baltzell	No
475	Sadegh Samadi, Inge M. Wouters, Rosa Houben, Ali-Reza Jamshidifard, Frank Van Eerdenburg, Dick J. J. Heederik	Exposure to inhalable dust, endotoxins, beta(1->3)-glucans, and airborne microorganisms in horse stables	Annals of Occupational Hygiene	6	595-603	53	2009	second.reviewer	No
476	Stephen J. Reynolds, Jason Nakatsu, Marvin Tillery, Thomas Keefe, John Mehaffy, Peter S. Thorne, Kelley Donham, Matthew Nonnenmann, Vijay Golla, Patrick O'Shaughnessy	Field and wind tunnel comparison of four aerosol samplers using agricultural dusts	Annals of Occupational Hygiene	6	585-94	53	2009	paige.baltzell	No
476	Stephen J. Reynolds, Jason Nakatsu, Marvin Tillery, Thomas Keefe, John Mehaffy, Peter S. Thorne, Kelley Donham, Matthew Nonnenmann, Vijay Golla, Patrick O'Shaughnessy	Field and wind tunnel comparison of four aerosol samplers using agricultural dusts	Annals of Occupational Hygiene	6	585-94	53	2009	second.reviewer	No
477	Ghazi Kayali, Ernesto J. Ortiz, Margaret L. Chorazy, Gregory C. Gray	Lack of evidence of avian adenovirus infection among turkey workers	Journal of Agromedicine	3	299-305	14	2009	paige.baltzell	No
477	Ghazi Kayali, Ernesto J. Ortiz, Margaret L. Chorazy, Gregory C. Gray	Lack of evidence of avian adenovirus infection among turkey workers	Journal of Agromedicine	3	299-305	14	2009	second.reviewer	No
478	Thomas J. Daniels, Richard C. Falco, Erin E. McHugh, James Vellozzi, Theresa Boccia, Anthony J. Denicola, J. Mathews Pound, J. Allen Miller, John E. George, Durland Fish	Acaricidal treatment of white-tailed deer to control Ixodes scapularis (Acari: Ixodidae) in a New York Lyme disease-endemic community	Vector Borne & Zoonotic Diseases	4	381-7	9	2009	paige.baltzell	No
478	Thomas J. Daniels, Richard C. Falco, Erin E. McHugh, James Vellozzi, Theresa Boccia, Anthony J. Denicola, J. Mathews Pound, J. Allen Miller, John E. George, Durland Fish	Acaricidal treatment of white-tailed deer to control Ixodes scapularis (Acari: Ixodidae) in a New York Lyme disease-endemic community	Vector Borne & Zoonotic Diseases	4	381-7	9	2009	second.reviewer	No
479	Philip L. Bulterys, Sungano Mharakurwa, Philip E. Thuma	Cattle, other domestic animal ownership, and distance between dwelling structures are associated with reduced risk of recurrent Plasmodium falciparum infection in southern Zambia	Tropical Medicine & International Health	5	522-8	14	2009	paige.baltzell	No
479	Philip L. Bulterys, Sungano Mharakurwa, Philip E. Thuma	Cattle, other domestic animal ownership, and distance between dwelling structures are associated with reduced risk of recurrent Plasmodium falciparum infection in southern Zambia	Tropical Medicine & International Health	5	522-8	14	2009	second.reviewer	No
480	U. Gundinc, A. Filazi	Detection of aflatoxin M1 concentrations in UHT milk consumed in Turkey markets by ELISA	Pakistan Journal of Biological Sciences	8	653-6	12	2009	paige.baltzell	No
480	U. Gundinc, A. Filazi	Detection of aflatoxin M1 concentrations in UHT milk consumed in Turkey markets by ELISA	Pakistan Journal of Biological Sciences	8	653-6	12	2009	second.reviewer	No
481	Sven Nimmermark, Vonne Lund, Gosta Gustafsson, Wijnand Eduard	Ammonia, dust and bacteria in welfare-oriented systems for laying hens	Annals of Agricultural & Environmental Medicine	1	103-13	16	2009	paige.baltzell	No
481	Sven Nimmermark, Vonne Lund, Gosta Gustafsson, Wijnand Eduard	Ammonia, dust and bacteria in welfare-oriented systems for laying hens	Annals of Agricultural & Environmental Medicine	1	103-13	16	2009	second.reviewer	No
482	L. I. B. Sikkeland, W. Eduard, A. M. Stangeland, E. B. Thorgersen, T. Haug, P. Aukrust, B. Halvorsen, T. E. Mollnes, J. Kongerud	Occupational exposure to bacterial single cell protein induces inflammation in lung and blood	Inhalation Toxicology	8	674-81	21	2009	paige.baltzell	No
482	L. I. B. Sikkeland, W. Eduard, A. M. Stangeland, E. B. Thorgersen, T. Haug, P. Aukrust, B. Halvorsen, T. E. Mollnes, J. Kongerud	Occupational exposure to bacterial single cell protein induces inflammation in lung and blood	Inhalation Toxicology	8	674-81	21	2009	second.reviewer	No
483	Scott A. Bradford, Eran Segal	Fate of indicator microorganisms under nutrient management plan conditions	Journal of Environmental Quality	4	1728-38	38	2009	paige.baltzell	No
483	Scott A. Bradford, Eran Segal	Fate of indicator microorganisms under nutrient management plan conditions	Journal of Environmental Quality	4	1728-38	38	2009	second.reviewer	No
484	Sandra L. Kuchta, Allan J. Cessna, Jane A. Elliott, Kerry M. Peru, John V. Headley	Transport of lincomycin to surface and ground water from manure-amended cropland	Journal of Environmental Quality	4	1719-27	38	2009	paige.baltzell	No
484	Sandra L. Kuchta, Allan J. Cessna, Jane A. Elliott, Kerry M. Peru, John V. Headley	Transport of lincomycin to surface and ground water from manure-amended cropland	Journal of Environmental Quality	4	1719-27	38	2009	second.reviewer	No
485	Sukhwan Yoon, Jeffrey N. Carey, Jeremy D. Semrau	Feasibility of atmospheric methane removal using methanotrophic biotrickling filters	Applied Microbiology & Biotechnology	5	949-56	83	2009	paige.baltzell	No
485	Sukhwan Yoon, Jeffrey N. Carey, Jeremy D. Semrau	Feasibility of atmospheric methane removal using methanotrophic biotrickling filters	Applied Microbiology & Biotechnology	5	949-56	83	2009	second.reviewer	No
486	B. Bett, C. Jost, R. Allport, J. Mariner	Using participatory epidemiological techniques to estimate the relative incidence and impact on livelihoods of livestock diseases amongst nomadic pastoralists in Turkana South District, Kenya	Preventive Veterinary Medicine	3-4	194-203	90	2009	paige.baltzell	No
486	B. Bett, C. Jost, R. Allport, J. Mariner	Using participatory epidemiological techniques to estimate the relative incidence and impact on livelihoods of livestock diseases amongst nomadic pastoralists in Turkana South District, Kenya	Preventive Veterinary Medicine	3-4	194-203	90	2009	second.reviewer	No
487	Roni A. Neff, Iris L. Chan, Katherine Clegg Smith	Yesterday's dinner, tomorrow's weather, today's news? US newspaper coverage of food system contributions to climate change	Public Health Nutrition	7	1006-14	12	2009	paige.baltzell	No
487	Roni A. Neff, Iris L. Chan, Katherine Clegg Smith	Yesterday's dinner, tomorrow's weather, today's news? US newspaper coverage of food system contributions to climate change	Public Health Nutrition	7	1006-14	12	2009	second.reviewer	No
488	Carla S. Alvarado, Angelina Gandara, Carissa Flores, Hernando R. Perez, Christopher F. Green, William W. Hurd, Shawn G. Gibbs	Seasonal changes in airborne fungi and bacteria at a dairy cattle concentrated animal feeding operation in the southwest United States	Journal of Environmental Health	9	40-4	71	2009	paige.baltzell	No
488	Carla S. Alvarado, Angelina Gandara, Carissa Flores, Hernando R. Perez, Christopher F. Green, William W. Hurd, Shawn G. Gibbs	Seasonal changes in airborne fungi and bacteria at a dairy cattle concentrated animal feeding operation in the southwest United States	Journal of Environmental Health	9	40-4	71	2009	second.reviewer	No
489	Christine St-Pierre, Patrick Levallois, Suzanne Gingras, Pierre Payment, Marc Gignac	Risk of diarrhea with adult residents of municipalities with significant livestock production activities	Journal of Public Health	2	278-85	31	2009	paige.baltzell	Yes
489	Christine St-Pierre, Patrick Levallois, Suzanne Gingras, Pierre Payment, Marc Gignac	Risk of diarrhea with adult residents of municipalities with significant livestock production activities	Journal of Public Health	2	278-85	31	2009	second.reviewer	Yes
490	James A. Dosman, Liliane Chenard, Donna C. Rennie, Ambikaipakan Senthilselvan	Reciprocal association between atopy and respiratory symptoms in fully employed female, but not male, workers in swine operations	Journal of Agromedicine	2	270-6	14	2009	paige.baltzell	No
490	James A. Dosman, Liliane Chenard, Donna C. Rennie, Ambikaipakan Senthilselvan	Reciprocal association between atopy and respiratory symptoms in fully employed female, but not male, workers in swine operations	Journal of Agromedicine	2	270-6	14	2009	second.reviewer	No
491	Ambikaipakan Senthilselvan, James A. Dosman, Liliane Chenard, Lauranell H. Burch, Bernardo Z. Predicala, Randine Sorowski, David Schneberger, Tom Hurst, Shelley Kirychuk, Volker Gerdts, Yvon Cormier, Donna C. Rennie, David A. Schwartz	Toll-like receptor 4 variants reduce airway response in human subjects at high endotoxin levels in a swine facility	Journal of Allergy & Clinical Immunology	5	1034-40, 1040.e1-2	123	2009	paige.baltzell	No
491	Ambikaipakan Senthilselvan, James A. Dosman, Liliane Chenard, Lauranell H. Burch, Bernardo Z. Predicala, Randine Sorowski, David Schneberger, Tom Hurst, Shelley Kirychuk, Volker Gerdts, Yvon Cormier, Donna C. Rennie, David A. Schwartz	Toll-like receptor 4 variants reduce airway response in human subjects at high endotoxin levels in a swine facility	Journal of Allergy & Clinical Immunology	5	1034-40, 1040.e1-2	123	2009	second.reviewer	No
492	Nasphv, Control Centers for Disease,Prevention, State Council of, Epidemiologists Territorial, Association American Veterinary Medical	Compendium of measures to prevent disease associated with animals in public settings, 2009: National Association of State Public Health Veterinarians, Inc. (NASPHV)	Morbidity & Mortality Weekly Report. Recommendations & Reports	RR-5	1-21	58	2009	paige.baltzell	No
492	Nasphv, Control Centers for Disease,Prevention, State Council of, Epidemiologists Territorial, Association American Veterinary Medical	Compendium of measures to prevent disease associated with animals in public settings, 2009: National Association of State Public Health Veterinarians, Inc. (NASPHV)	Morbidity & Mortality Weekly Report. Recommendations & Reports	RR-5	1-21	58	2009	second.reviewer	No
493	Monika Bohm, Michael R. Hutchings, Piran C. L. White	Contact networks in a wildlife-livestock host community: identifying high-risk individuals in the transmission of bovine TB among badgers and cattle	PLoS ONE [Electronic Resource]	4	e5016	4	2009	paige.baltzell	No
493	Monika Bohm, Michael R. Hutchings, Piran C. L. White	Contact networks in a wildlife-livestock host community: identifying high-risk individuals in the transmission of bovine TB among badgers and cattle	PLoS ONE [Electronic Resource]	4	e5016	4	2009	second.reviewer	No
494	Lucas L. Asaava, Phillip M. Kitala, Peter B. Gathura, Mark O. Nanyingi, Gerald Muchemi, Esther Schelling	A survey of bovine cysticercosis/human taeniosis in Northern Turkana District, Kenya	Preventive Veterinary Medicine	3-4	197-204	89	2009	paige.baltzell	No
494	Lucas L. Asaava, Phillip M. Kitala, Peter B. Gathura, Mark O. Nanyingi, Gerald Muchemi, Esther Schelling	A survey of bovine cysticercosis/human taeniosis in Northern Turkana District, Kenya	Preventive Veterinary Medicine	3-4	197-204	89	2009	second.reviewer	No
495	H. M. El-Nashaar, S. M. Griffith, J. J. Steiner, G. M. Banowetz	Mineral concentration in selected native temperate grasses with potential use as biofuel feedstock	Bioresource Technology	14	3526-31	100	2009	paige.baltzell	No
495	H. M. El-Nashaar, S. M. Griffith, J. J. Steiner, G. M. Banowetz	Mineral concentration in selected native temperate grasses with potential use as biofuel feedstock	Bioresource Technology	14	3526-31	100	2009	second.reviewer	No
496	Amanda M. Lauer, Bradford J. May, Ziwei Judy Hao, Julie Watson	Analysis of environmental sound levels in modern rodent housing rooms	Lab Animal	5	154-60	38	2009	paige.baltzell	No
496	Amanda M. Lauer, Bradford J. May, Ziwei Judy Hao, Julie Watson	Analysis of environmental sound levels in modern rodent housing rooms	Lab Animal	5	154-60	38	2009	second.reviewer	No
497	H. J. P. Marvin, G. A. Kleter	Early awareness of emerging risks associated with food and feed production: synopsis of pertinent work carried out within the SAFE FOODS project	Food & Chemical Toxicology	5	911-4	47	2009	paige.baltzell	No
497	H. J. P. Marvin, G. A. Kleter	Early awareness of emerging risks associated with food and feed production: synopsis of pertinent work carried out within the SAFE FOODS project	Food & Chemical Toxicology	5	911-4	47	2009	second.reviewer	No
498	Gijs A. Kleter, Hans J. P. Marvin	Indicators of emerging hazards and risks to food safety	Food & Chemical Toxicology	5	1022-39	47	2009	paige.baltzell	No
498	Gijs A. Kleter, Hans J. P. Marvin	Indicators of emerging hazards and risks to food safety	Food & Chemical Toxicology	5	1022-39	47	2009	second.reviewer	No
499	H. J. P. Marvin, G. A. Kleter, A. Prandini, S. Dekkers, D. J. Bolton	Early identification systems for emerging foodborne hazards	Food & Chemical Toxicology	5	915-26	47	2009	paige.baltzell	No
499	H. J. P. Marvin, G. A. Kleter, A. Prandini, S. Dekkers, D. J. Bolton	Early identification systems for emerging foodborne hazards	Food & Chemical Toxicology	5	915-26	47	2009	second.reviewer	No
500	G. A. Kleter, A. Prandini, L. Filippi, H. J. P. Marvin	Identification of potentially emerging food safety issues by analysis of reports published by the European Community's Rapid Alert System for Food and Feed (RASFF) during a four-year period	Food & Chemical Toxicology	5	932-50	47	2009	paige.baltzell	No
500	G. A. Kleter, A. Prandini, L. Filippi, H. J. P. Marvin	Identification of potentially emerging food safety issues by analysis of reports published by the European Community's Rapid Alert System for Food and Feed (RASFF) during a four-year period	Food & Chemical Toxicology	5	932-50	47	2009	second.reviewer	No
501	A. Roderick Escombe, David A. J. Moore, Robert H. Gilman, Marcos Navincopa, Eduardo Ticona, Bailey Mitchell, Catherine Noakes, Carlos Martinez, Patricia Sheen, Rocio Ramirez, Willi Quino, Armando Gonzalez, Jon S. Friedland, Carlton A. Evans	Upper-room ultraviolet light and negative air ionization to prevent tuberculosis transmission	PLoS Medicine / Public Library of Science	3	e43	6	2009	paige.baltzell	No
501	A. Roderick Escombe, David A. J. Moore, Robert H. Gilman, Marcos Navincopa, Eduardo Ticona, Bailey Mitchell, Catherine Noakes, Carlos Martinez, Patricia Sheen, Rocio Ramirez, Willi Quino, Armando Gonzalez, Jon S. Friedland, Carlton A. Evans	Upper-room ultraviolet light and negative air ionization to prevent tuberculosis transmission	PLoS Medicine / Public Library of Science	3	e43	6	2009	second.reviewer	No
502	Saskia J. Snel, Michael G. Baker, Kamalesh Venugopal	The epidemiology of giardiasis in New Zealand, 1997-2006	New Zealand Medical Journal	1290	62-75	122	2009	paige.baltzell	Yes
502	Saskia J. Snel, Michael G. Baker, Kamalesh Venugopal	The epidemiology of giardiasis in New Zealand, 1997-2006	New Zealand Medical Journal	1290	62-75	122	2009	second.reviewer	Yes
503	Maciej Chichlowski, Laura P. Hale	Effects of Helicobacter infection on research: the case for eradication of Helicobacter from rodent research colonies	Comparative Medicine	1	10-7	59	2009	paige.baltzell	No
503	Maciej Chichlowski, Laura P. Hale	Effects of Helicobacter infection on research: the case for eradication of Helicobacter from rodent research colonies	Comparative Medicine	1	10-7	59	2009	second.reviewer	No
504	S. Lomonaco, L. Decastelli, D. M. Bianchi, D. Nucera, M. A. Grassi, V. Sperone, T. Civera	Detection of Salmonella in finishing pigs on farm and at slaughter in Piedmont, Italy	Zoonoses & Public Health	3	137-44	56	2009	paige.baltzell	No
504	S. Lomonaco, L. Decastelli, D. M. Bianchi, D. Nucera, M. A. Grassi, V. Sperone, T. Civera	Detection of Salmonella in finishing pigs on farm and at slaughter in Piedmont, Italy	Zoonoses & Public Health	3	137-44	56	2009	second.reviewer	No
505	Burkhard Springer, Ulrike Orendi, Peter Much, Gerda Hoger, Werner Ruppitsch, Karina Krziwanek, Sigrid Metz-Gercek, Helmut Mittermayer	Methicillin-resistant Staphylococcus aureus: a new zoonotic agent?	Wiener Klinische Wochenschrift	3-4	86-90	121	2009	paige.baltzell	No
505	Burkhard Springer, Ulrike Orendi, Peter Much, Gerda Hoger, Werner Ruppitsch, Karina Krziwanek, Sigrid Metz-Gercek, Helmut Mittermayer	Methicillin-resistant Staphylococcus aureus: a new zoonotic agent?	Wiener Klinische Wochenschrift	3-4	86-90	121	2009	second.reviewer	No
506	Ana Teresa Reis, Sonia Morais Rodrigues, Clarisse Araujo, Joao Pedro Coelho, Eduarda Pereira, Armando C. Duarte	Mercury contamination in the vicinity of a chlor-alkali plant and potential risks to local population	Science of the Total Environment	8	2689-700	407	2009	paige.baltzell	No
506	Ana Teresa Reis, Sonia Morais Rodrigues, Clarisse Araujo, Joao Pedro Coelho, Eduarda Pereira, Armando C. Duarte	Mercury contamination in the vicinity of a chlor-alkali plant and potential risks to local population	Science of the Total Environment	8	2689-700	407	2009	second.reviewer	No
507	Gennaro Liccardi, Antonello Salzillo, Bruno Dente, Amedeo Piccolo, Gaetano Lobefalo, Paolo Noschese, Maria Russo, Jean Ann Gilder, Gennaro D'Amato	Horse allergens: An underestimated risk for allergic sensitization in an urban atopic population without occupational exposure	Respiratory Medicine	3	414-20	103	2009	paige.baltzell	No
507	Gennaro Liccardi, Antonello Salzillo, Bruno Dente, Amedeo Piccolo, Gaetano Lobefalo, Paolo Noschese, Maria Russo, Jean Ann Gilder, Gennaro D'Amato	Horse allergens: An underestimated risk for allergic sensitization in an urban atopic population without occupational exposure	Respiratory Medicine	3	414-20	103	2009	second.reviewer	No
508	R. Papini, S. Nardoni, A. Fanelli, F. Mancianti	High infection rate of Trichophyton verrucosum in calves from Central Italy	Zoonoses & Public Health	2	59-64	56	2009	paige.baltzell	No
508	R. Papini, S. Nardoni, A. Fanelli, F. Mancianti	High infection rate of Trichophyton verrucosum in calves from Central Italy	Zoonoses & Public Health	2	59-64	56	2009	second.reviewer	No
509	R. Elgroud, F. Zerdoumi, M. Benazzouz, C. Bouzitouna-Bentchouala, S. A. Granier, S. Fremy, A. Brisabois, B. Dufour, Y. Millemann	Characteristics of Salmonella contamination of broilers and slaughterhouses in the region of Constantine (Algeria)	Zoonoses & Public Health	2	84-93	56	2009	paige.baltzell	No
509	R. Elgroud, F. Zerdoumi, M. Benazzouz, C. Bouzitouna-Bentchouala, S. A. Granier, S. Fremy, A. Brisabois, B. Dufour, Y. Millemann	Characteristics of Salmonella contamination of broilers and slaughterhouses in the region of Constantine (Algeria)	Zoonoses & Public Health	2	84-93	56	2009	second.reviewer	No
510	M. Munyeme, J. B. Muma, K. L. Samui, E. Skjerve, A. M. Nambota, I. G. K. Phiri, L. Rigouts, M. Tryland	Prevalence of bovine tuberculosis and animal level risk factors for indigenous cattle under different grazing strategies in the livestock/wildlife interface areas of Zambia	Tropical Animal Health & Production	3	345-52	41	2009	paige.baltzell	No
510	M. Munyeme, J. B. Muma, K. L. Samui, E. Skjerve, A. M. Nambota, I. G. K. Phiri, L. Rigouts, M. Tryland	Prevalence of bovine tuberculosis and animal level risk factors for indigenous cattle under different grazing strategies in the livestock/wildlife interface areas of Zambia	Tropical Animal Health & Production	3	345-52	41	2009	second.reviewer	No
511	Abdi A. Gele, Gunnar Bjune, Fekadu Abebe	Pastoralism and delay in diagnosis of TB in Ethiopia	BMC Public Health		5	9	2009	paige.baltzell	No
511	Abdi A. Gele, Gunnar Bjune, Fekadu Abebe	Pastoralism and delay in diagnosis of TB in Ethiopia	BMC Public Health		5	9	2009	second.reviewer	No
512	Aysha Z. Akhtar, Michael Greger, Hope Ferdowsian, Erica Frank	Health professionals' roles in animal agriculture, climate change, and human health	American Journal of Preventive Medicine	2	182-7	36	2009	paige.baltzell	No
512	Aysha Z. Akhtar, Michael Greger, Hope Ferdowsian, Erica Frank	Health professionals' roles in animal agriculture, climate change, and human health	American Journal of Preventive Medicine	2	182-7	36	2009	second.reviewer	No
513	Eelco Franz, Paul Romkens, Leo van Raamsdonk, Ine van der Fels-Klerx	A chain modeling approach to estimate the impact of soil cadmium pollution on human dietary exposure	Journal of Food Protection	12	2504-13	71	2008	paige.baltzell	No
513	Eelco Franz, Paul Romkens, Leo van Raamsdonk, Ine van der Fels-Klerx	A chain modeling approach to estimate the impact of soil cadmium pollution on human dietary exposure	Journal of Food Protection	12	2504-13	71	2008	second.reviewer	No
514	Benjamin C. Blount, Aysel Ozpinar, K. Udeni Alwis, Samuel P. Caudill, Jerry R. Gillespie	Perchlorate, nitrate, thiocyanate, and iodide levels in chicken feed, water, and eggs from three farms	Journal of Agricultural & Food Chemistry	22	10709-15	56	2008	paige.baltzell	No
514	Benjamin C. Blount, Aysel Ozpinar, K. Udeni Alwis, Samuel P. Caudill, Jerry R. Gillespie	Perchlorate, nitrate, thiocyanate, and iodide levels in chicken feed, water, and eggs from three farms	Journal of Agricultural & Food Chemistry	22	10709-15	56	2008	second.reviewer	No
515	Cheryl L. Waldner, Henrik Stryhn	Risk of nonpregnancy, risk of disposal for pregnant cows, and duration of the calving interval in cow-calf herds exposed to the oil and gas industry in Western Canada	Archives of Environmental & Occupational Health	4	241-61	63	2008	paige.baltzell	No
515	Cheryl L. Waldner, Henrik Stryhn	Risk of nonpregnancy, risk of disposal for pregnant cows, and duration of the calving interval in cow-calf herds exposed to the oil and gas industry in Western Canada	Archives of Environmental & Occupational Health	4	241-61	63	2008	second.reviewer	No
516	Cheryl L. Waldner	Western Canada study of animal health effects associated with exposure to emissions from oil and natural gas field facilities. Study design and data collection I. Herd performance records and management	Archives of Environmental & Occupational Health	4	167-84	63	2008	paige.baltzell	No
516	Cheryl L. Waldner	Western Canada study of animal health effects associated with exposure to emissions from oil and natural gas field facilities. Study design and data collection I. Herd performance records and management	Archives of Environmental & Occupational Health	4	167-84	63	2008	second.reviewer	No
517	Shu Tao, Wenxin Liu, Yao Li, Yu Yang, Qian Zuo, Bengang Li, Jun Cao	Organochlorine pesticides contaminated surface soil as reemission source in the Haihe Plain, China	Environmental Science & Technology	22	8395-400	42	2008	paige.baltzell	No
517	Shu Tao, Wenxin Liu, Yao Li, Yu Yang, Qian Zuo, Bengang Li, Jun Cao	Organochlorine pesticides contaminated surface soil as reemission source in the Haihe Plain, China	Environmental Science & Technology	22	8395-400	42	2008	second.reviewer	No
518	Steven R. Kirkhorn	Food safety issues: a summary report of a panel session addressing pre- and post-harvest strategies to improve public health	Journal of Agromedicine	4	233-6	13	2008	paige.baltzell	No
518	Steven R. Kirkhorn	Food safety issues: a summary report of a panel session addressing pre- and post-harvest strategies to improve public health	Journal of Agromedicine	4	233-6	13	2008	second.reviewer	No
519	Ellen K. Silbergeld, Meghan Davis, Jessica H. Leibler, Amy E. Peterson	One reservoir: redefining the community origins of antimicrobial-resistant infections	Medical Clinics of North America	6	1391-407, xi	92	2008	paige.baltzell	No
519	Ellen K. Silbergeld, Meghan Davis, Jessica H. Leibler, Amy E. Peterson	One reservoir: redefining the community origins of antimicrobial-resistant infections	Medical Clinics of North America	6	1391-407, xi	92	2008	second.reviewer	No
520	Patricia E. Mc Donnell, Marie A. Coggins, Victoria J. Hogan, Gerard T. Fleming	Exposure assessment of airborne contaminants in the indoor environment of Irish swine farms	Annals of Agricultural & Environmental Medicine	2	323-6	15	2008	paige.baltzell	No
520	Patricia E. Mc Donnell, Marie A. Coggins, Victoria J. Hogan, Gerard T. Fleming	Exposure assessment of airborne contaminants in the indoor environment of Irish swine farms	Annals of Agricultural & Environmental Medicine	2	323-6	15	2008	second.reviewer	No
521	H. Scott Hurd, Jean Brudvig, James Dickson, Jovan Mirceta, Miroslava Polovinski, Neal Matthews, Ronald Griffith	Swine health impact on carcass contamination and human foodborne risk	Public Health Reports	3	343-51	123	2008	paige.baltzell	No
521	H. Scott Hurd, Jean Brudvig, James Dickson, Jovan Mirceta, Miroslava Polovinski, Neal Matthews, Ronald Griffith	Swine health impact on carcass contamination and human foodborne risk	Public Health Reports	3	343-51	123	2008	second.reviewer	No
522	Daniel Beltran-Alcrudo, David A. Bunn, Christian E. Sandrock, Carol J. Cardona	Avian flu school: a training approach to prepare for H5N1 highly pathogenic avian influenza	Public Health Reports	3	323-32	123	2008	paige.baltzell	No
522	Daniel Beltran-Alcrudo, David A. Bunn, Christian E. Sandrock, Carol J. Cardona	Avian flu school: a training approach to prepare for H5N1 highly pathogenic avian influenza	Public Health Reports	3	323-32	123	2008	second.reviewer	No
523	Kathleen L. MacMahon, Lisa J. Delaney, Greg Kullman, John D. Gibbins, John Decker, Max J. Kiefer	Protecting poultry workers from exposure to avian influenza viruses	Public Health Reports	3	316-22	123	2008	paige.baltzell	No
523	Kathleen L. MacMahon, Lisa J. Delaney, Greg Kullman, John D. Gibbins, John Decker, Max J. Kiefer	Protecting poultry workers from exposure to avian influenza viruses	Public Health Reports	3	316-22	123	2008	second.reviewer	No
524	Jay P. Graham, Jessica H. Leibler, Lance B. Price, Joachim M. Otte, Dirk U. Pfeiffer, T. Tiensin, Ellen K. Silbergeld	The animal-human interface and infectious disease in industrial food animal production: rethinking biosecurity and biocontainment	Public Health Reports	3	282-99	123	2008	paige.baltzell	No
524	Jay P. Graham, Jessica H. Leibler, Lance B. Price, Joachim M. Otte, Dirk U. Pfeiffer, T. Tiensin, Ellen K. Silbergeld	The animal-human interface and infectious disease in industrial food animal production: rethinking biosecurity and biocontainment	Public Health Reports	3	282-99	123	2008	second.reviewer	No
525	Control Centers for Disease,Prevention	Update: recall of dry dog and cat food products associated with human Salmonella Schwarzengrund infections--United States, 2008	MMWR - Morbidity & Mortality Weekly Report	44	1200-2	57	2008	paige.baltzell	No
525	Control Centers for Disease,Prevention	Update: recall of dry dog and cat food products associated with human Salmonella Schwarzengrund infections--United States, 2008	MMWR - Morbidity & Mortality Weekly Report	44	1200-2	57	2008	second.reviewer	No
526	Beata Varga	Regulations for radioisotope content in food- and feedstuffs	Food & Chemical Toxicology	11	3448-57	46	2008	paige.baltzell	No
526	Beata Varga	Regulations for radioisotope content in food- and feedstuffs	Food & Chemical Toxicology	11	3448-57	46	2008	second.reviewer	No
527	Melanie R. Taylor, Kingsley E. Agho, Garry J. Stevens, Beverley Raphael	Factors influencing psychological distress during a disease epidemic: data from Australia's first outbreak of equine influenza	BMC Public Health		347	8	2008	paige.baltzell	No
527	Melanie R. Taylor, Kingsley E. Agho, Garry J. Stevens, Beverley Raphael	Factors influencing psychological distress during a disease epidemic: data from Australia's first outbreak of equine influenza	BMC Public Health		347	8	2008	second.reviewer	No
528	Steve Wing, Rachel Avery Horton, Stephen W. Marshall, Kendall Thu, Mansoureh Tajik, Leah Schinasi, Susan S. Schiffman	Air pollution and odor in communities near industrial swine operations	Environmental Health Perspectives	10	1362-8	116	2008	paige.baltzell	Yes
528	Steve Wing, Rachel Avery Horton, Stephen W. Marshall, Kendall Thu, Mansoureh Tajik, Leah Schinasi, Susan S. Schiffman	Air pollution and odor in communities near industrial swine operations	Environmental Health Perspectives	10	1362-8	116	2008	second.reviewer	Yes
529	Isabella Monne, Alice Fusaro, Mohamed Hamad Al-Blowi, Mahmoud Moussa Ismail, Owais Ahmed Khan, Gwenaelle Dauphin, Astrid Tripodi, Annalisa Salviato, Stefano Marangon, Ilaria Capua, Giovanni Cattoli	Co-circulation of two sublineages of HPAI H5N1 virus in the Kingdom of Saudi Arabia with unique molecular signatures suggesting separate introductions into the commercial poultry and falconry sectors	Journal of General Virology	Pt 11	2691-7	89	2008	paige.baltzell	No
529	Isabella Monne, Alice Fusaro, Mohamed Hamad Al-Blowi, Mahmoud Moussa Ismail, Owais Ahmed Khan, Gwenaelle Dauphin, Astrid Tripodi, Annalisa Salviato, Stefano Marangon, Ilaria Capua, Giovanni Cattoli	Co-circulation of two sublineages of HPAI H5N1 virus in the Kingdom of Saudi Arabia with unique molecular signatures suggesting separate introductions into the commercial poultry and falconry sectors	Journal of General Virology	Pt 11	2691-7	89	2008	second.reviewer	No
530	Claire Heffernan, Louise Nielsen, Kim Thomson, George Gunn	An exploration of the drivers to bio-security collective action among a sample of UK cattle and sheep farmers	Preventive Veterinary Medicine	3-4	358-72	87	2008	paige.baltzell	No
530	Claire Heffernan, Louise Nielsen, Kim Thomson, George Gunn	An exploration of the drivers to bio-security collective action among a sample of UK cattle and sheep farmers	Preventive Veterinary Medicine	3-4	358-72	87	2008	second.reviewer	No
531	Noreen Machila, Eric M. Fevre, Ian Maudlin, Mark C. Eisler	Farmer estimation of live bodyweight of cattle: implications for veterinary drug dosing in East Africa	Preventive Veterinary Medicine	3-4	394-403	87	2008	paige.baltzell	No
531	Noreen Machila, Eric M. Fevre, Ian Maudlin, Mark C. Eisler	Farmer estimation of live bodyweight of cattle: implications for veterinary drug dosing in East Africa	Preventive Veterinary Medicine	3-4	394-403	87	2008	second.reviewer	No
532	Sharon K. Greene, Andrew M. Stuart, Felicita M. Medalla, Jean M. Whichard, Robert M. Hoekstra, Tom M. Chiller	Distribution of multidrug-resistant human isolates of MDR-ACSSuT Salmonella Typhimurium and MDR-AmpC Salmonella Newport in the United States, 2003-2005	Foodborne Pathogens & Disease	5	669-80	5	2008	paige.baltzell	Yes
532	Sharon K. Greene, Andrew M. Stuart, Felicita M. Medalla, Jean M. Whichard, Robert M. Hoekstra, Tom M. Chiller	Distribution of multidrug-resistant human isolates of MDR-ACSSuT Salmonella Typhimurium and MDR-AmpC Salmonella Newport in the United States, 2003-2005	Foodborne Pathogens & Disease	5	669-80	5	2008	second.reviewer	Yes
533	C. C. Fuller, S. L. Jawahir, F. T. Leano, S. A. Bidol, K. Signs, C. Davis, Y. Holmes, J. Morgan, G. Teltow, B. Jones, R. B. Sexton, G. L. Davis, C. R. Braden, N. J. Patel, M. P. Deasy, K. E. Smith	A multi-state Salmonella Typhimurium outbreak associated with frozen vacuum-packed rodents used to feed snakes	Zoonoses & Public Health	8-10	481-7	55	2008	paige.baltzell	No
533	C. C. Fuller, S. L. Jawahir, F. T. Leano, S. A. Bidol, K. Signs, C. Davis, Y. Holmes, J. Morgan, G. Teltow, B. Jones, R. B. Sexton, G. L. Davis, C. R. Braden, N. J. Patel, M. P. Deasy, K. E. Smith	A multi-state Salmonella Typhimurium outbreak associated with frozen vacuum-packed rodents used to feed snakes	Zoonoses & Public Health	8-10	481-7	55	2008	second.reviewer	No
534	R. Finley, R. Reid-Smith, C. Ribble, M. Popa, M. Vandermeer, J. Aramini	The occurrence and anti-microbial susceptibility of Salmonellae isolated from commercially available pig ear pet treats	Zoonoses & Public Health	8-10	455-61	55	2008	paige.baltzell	No
534	R. Finley, R. Reid-Smith, C. Ribble, M. Popa, M. Vandermeer, J. Aramini	The occurrence and anti-microbial susceptibility of Salmonellae isolated from commercially available pig ear pet treats	Zoonoses & Public Health	8-10	455-61	55	2008	second.reviewer	No
535	Control Centers for Disease,Prevention	Rabies in a dog imported from Iraq--New Jersey, June 2008.[Erratum appears in MMWR Morb Mortal Wkly Rep. 2008 Oct 10;57(40):1106]	MMWR - Morbidity & Mortality Weekly Report	39	1076-8	57	2008	paige.baltzell	No
535	Control Centers for Disease,Prevention	Rabies in a dog imported from Iraq--New Jersey, June 2008.[Erratum appears in MMWR Morb Mortal Wkly Rep. 2008 Oct 10;57(40):1106]	MMWR - Morbidity & Mortality Weekly Report	39	1076-8	57	2008	second.reviewer	No
536	Stephen Goetz, Viney P. Aneja, Yang Zhang	Measurement, analysis, and modeling of fine particulate matter in eastern North Carolina	Journal of the Air & Waste Management Association	9	1208-14	58	2008	paige.baltzell	No
536	Stephen Goetz, Viney P. Aneja, Yang Zhang	Measurement, analysis, and modeling of fine particulate matter in eastern North Carolina	Journal of the Air & Waste Management Association	9	1208-14	58	2008	second.reviewer	No
537	Yael Laor, Jacek A. Koziel, Lingshuang Cai, Uzi Ravid	Chemical-sensory characterization of dairy manure odor using headspace solid-phase microextraction and multidimensional gas chromatography mass spectrometry-olfactometry	Journal of the Air & Waste Management Association	9	1187-97	58	2008	paige.baltzell	No
537	Yael Laor, Jacek A. Koziel, Lingshuang Cai, Uzi Ravid	Chemical-sensory characterization of dairy manure odor using headspace solid-phase microextraction and multidimensional gas chromatography mass spectrometry-olfactometry	Journal of the Air & Waste Management Association	9	1187-97	58	2008	second.reviewer	No
538	Chris G. Henry, Peter J. Watts, Peter J. Nicholas	The development of industry-specific odor impact criteria for feedlots using models	Journal of the Air & Waste Management Association	9	1177-86	58	2008	paige.baltzell	No
538	Chris G. Henry, Peter J. Watts, Peter J. Nicholas	The development of industry-specific odor impact criteria for feedlots using models	Journal of the Air & Waste Management Association	9	1177-86	58	2008	second.reviewer	No
539	Susan S. Schiffman, Brevick G. Graham, C. Mike Williams	Dispersion modeling to compare alternative technologies for odor remediation at swine facilities	Journal of the Air & Waste Management Association	9	1166-76	58	2008	paige.baltzell	No
539	Susan S. Schiffman, Brevick G. Graham, C. Mike Williams	Dispersion modeling to compare alternative technologies for odor remediation at swine facilities	Journal of the Air & Waste Management Association	9	1166-76	58	2008	second.reviewer	No
540	Jhih-Shyang Shih, Dallas Burtraw, Karen Palmer, Juha Siikamaki	Air emissions of ammonia and methane from livestock operations: valuation and policy options	Journal of the Air & Waste Management Association	9	1117-29	58	2008	paige.baltzell	No
540	Jhih-Shyang Shih, Dallas Burtraw, Karen Palmer, Juha Siikamaki	Air emissions of ammonia and methane from livestock operations: valuation and policy options	Journal of the Air & Waste Management Association	9	1117-29	58	2008	second.reviewer	No
541	K. M. Lee, J. L. McReynolds, C. C. Fuller, B. Jones, T. J. Herrman, J. A. Byrd, M. Runyon	Investigation and characterization of the frozen feeder rodent industry in Texas following a multi-state Salmonella Typhimurium outbreak associated with frozen vacuum-packed rodents	Zoonoses & Public Health	8-10	488-96	55	2008	paige.baltzell	No
541	K. M. Lee, J. L. McReynolds, C. C. Fuller, B. Jones, T. J. Herrman, J. A. Byrd, M. Runyon	Investigation and characterization of the frozen feeder rodent industry in Texas following a multi-state Salmonella Typhimurium outbreak associated with frozen vacuum-packed rodents	Zoonoses & Public Health	8-10	488-96	55	2008	second.reviewer	No
542	S. L. Lefebvre, R. Reid-Smith, P. Boerlin, J. S. Weese	Evaluation of the risks of shedding Salmonellae and other potential pathogens by therapy dogs fed raw diets in Ontario and Alberta	Zoonoses & Public Health	8-10	470-80	55	2008	paige.baltzell	No
542	S. L. Lefebvre, R. Reid-Smith, P. Boerlin, J. S. Weese	Evaluation of the risks of shedding Salmonellae and other potential pathogens by therapy dogs fed raw diets in Ontario and Alberta	Zoonoses & Public Health	8-10	470-80	55	2008	second.reviewer	No
543	R. Finley, R. Reid-Smith, C. Ribble, M. Popa, M. Vandermeer, J. Aramini	The occurrence and antimicrobial susceptibility of salmonellae isolated from commercially available canine raw food diets in three Canadian cities	Zoonoses & Public Health	8-10	462-9	55	2008	paige.baltzell	No
543	R. Finley, R. Reid-Smith, C. Ribble, M. Popa, M. Vandermeer, J. Aramini	The occurrence and antimicrobial susceptibility of salmonellae isolated from commercially available canine raw food diets in three Canadian cities	Zoonoses & Public Health	8-10	462-9	55	2008	second.reviewer	No
544	S. Katagiri, T. C. G. Oliveira-Sequeira	Prevalence of dog intestinal parasites and risk perception of zoonotic infection by dog owners in Sao Paulo State, Brazil	Zoonoses & Public Health	8-10	406-13	55	2008	paige.baltzell	No
544	S. Katagiri, T. C. G. Oliveira-Sequeira	Prevalence of dog intestinal parasites and risk perception of zoonotic infection by dog owners in Sao Paulo State, Brazil	Zoonoses & Public Health	8-10	406-13	55	2008	second.reviewer	No
545	L. Hannah Gould, J. Pape, P. Ettestad, K. S. Griffith, P. S. Mead	Dog-associated risk factors for human plague	Zoonoses & Public Health	8-10	448-54	55	2008	paige.baltzell	No
545	L. Hannah Gould, J. Pape, P. Ettestad, K. S. Griffith, P. S. Mead	Dog-associated risk factors for human plague	Zoonoses & Public Health	8-10	448-54	55	2008	second.reviewer	No
546	P. J. Willson, T. Talaei Khozani, B. H. J. Juurlink, A. Senthilselvan, D. C. Rennie, V. Gerdts, J. Gawaziuk, D. Schneberger, Lauranell H. Burch, J. A. Dosman	In vitro production of tumor necrosis factor-alpha by human monocytes stimulated with lipopolysaccharide is positively correlated with increased blood monocytes after exposure to a swine barn	Journal of Toxicology & Environmental Health Part A	21	1401-6	71	2008	paige.baltzell	No
546	P. J. Willson, T. Talaei Khozani, B. H. J. Juurlink, A. Senthilselvan, D. C. Rennie, V. Gerdts, J. Gawaziuk, D. Schneberger, Lauranell H. Burch, J. A. Dosman	In vitro production of tumor necrosis factor-alpha by human monocytes stimulated with lipopolysaccharide is positively correlated with increased blood monocytes after exposure to a swine barn	Journal of Toxicology & Environmental Health Part A	21	1401-6	71	2008	second.reviewer	No
547	Jianchu Xu, Yong Yang, Zhuoqing Li, Nyima Tashi, Rita Sharma, Jing Fang	Understanding land use, livelihoods, and health transitions among Tibetan nomads: a case from Gangga Township, Dingri County, Tibetan Autonomous Region of China	Ecohealth	2	104-14	5	2008	paige.baltzell	No
547	Jianchu Xu, Yong Yang, Zhuoqing Li, Nyima Tashi, Rita Sharma, Jing Fang	Understanding land use, livelihoods, and health transitions among Tibetan nomads: a case from Gangga Township, Dingri County, Tibetan Autonomous Region of China	Ecohealth	2	104-14	5	2008	second.reviewer	No
548	Ilka Noss, Inge M. Wouters, Maaike Visser, Dick J. J. Heederik, Peter S. Thorne, Bert Brunekreef, Gert Doekes	Evaluation of a low-cost electrostatic dust fall collector for indoor air endotoxin exposure assessment	Applied & Environmental Microbiology	18	5621-7	74	2008	paige.baltzell	No
548	Ilka Noss, Inge M. Wouters, Maaike Visser, Dick J. J. Heederik, Peter S. Thorne, Bert Brunekreef, Gert Doekes	Evaluation of a low-cost electrostatic dust fall collector for indoor air endotoxin exposure assessment	Applied & Environmental Microbiology	18	5621-7	74	2008	second.reviewer	No
549	Zhen-Shu Liu	Adsorption of SO2 and NO from incineration flue gas onto activated carbon fibers	Waste Management	11	2329-35	28	2008	paige.baltzell	No
549	Zhen-Shu Liu	Adsorption of SO2 and NO from incineration flue gas onto activated carbon fibers	Waste Management	11	2329-35	28	2008	second.reviewer	No
550	H. K. Tiwari, Jully G. Tiwari	Studies on the residues of terramycin and furazolidone in broiler meat--a public health concern	Indian Journal of Public Health	1	33-6	52	2008	paige.baltzell	No
550	H. K. Tiwari, Jully G. Tiwari	Studies on the residues of terramycin and furazolidone in broiler meat--a public health concern	Indian Journal of Public Health	1	33-6	52	2008	second.reviewer	No
551	William H. Renwick, Michael J. Vanni, Qianyi Zhang, Jon Patton	Water quality trends and changing agricultural practices in a midwest U.S. watershed, 1994-2006	Journal of Environmental Quality	5	1862-74	37	2008	paige.baltzell	No
551	William H. Renwick, Michael J. Vanni, Qianyi Zhang, Jon Patton	Water quality trends and changing agricultural practices in a midwest U.S. watershed, 1994-2006	Journal of Environmental Quality	5	1862-74	37	2008	second.reviewer	No
552	Amirali Jafari, Claudia Moeckel, Kevin C. Jones	Spatial biomonitoring of persistent organic pollutants in Iran: a study using locally produced butter	Journal of Environmental Monitoring	7	861-6	10	2008	paige.baltzell	No
552	Amirali Jafari, Claudia Moeckel, Kevin C. Jones	Spatial biomonitoring of persistent organic pollutants in Iran: a study using locally produced butter	Journal of Environmental Monitoring	7	861-6	10	2008	second.reviewer	No
553	Barbara Pinto, Sonia L. Garritano, Renza Cristofani, Giancarlo Ortaggi, Antonella Giuliano, Renata Amodio-Cocchieri, Teresa Cirillo, Maria De Giusti, Antonio Boccia, Daniela Reali	Monitoring of polychlorinated biphenyl contamination and estrogenic activity in water, commercial feed and farmed seafood	Environmental Monitoring & Assessment	1-3	445-53	144	2008	paige.baltzell	No
553	Barbara Pinto, Sonia L. Garritano, Renza Cristofani, Giancarlo Ortaggi, Antonella Giuliano, Renata Amodio-Cocchieri, Teresa Cirillo, Maria De Giusti, Antonio Boccia, Daniela Reali	Monitoring of polychlorinated biphenyl contamination and estrogenic activity in water, commercial feed and farmed seafood	Environmental Monitoring & Assessment	1-3	445-53	144	2008	second.reviewer	No
554	Robert W. Derlet	Backpacking in Yosemite and Kings Canyon National Parks and neighboring wilderness areas: how safe is the water to drink?	Journal of Travel Medicine	4	209-15	15	2008	paige.baltzell	No
554	Robert W. Derlet	Backpacking in Yosemite and Kings Canyon National Parks and neighboring wilderness areas: how safe is the water to drink?	Journal of Travel Medicine	4	209-15	15	2008	second.reviewer	No
555	L. M. Sapegin, N. M. Daineko, S. F. Timofeev	[The agroecosystems flora status in restricted zone 20 years after the Chernobyl NPP accident]	Radiatsionnaia Biologiia, Radioecologiia	1	67-75	48	2008	paige.baltzell	No
555	L. M. Sapegin, N. M. Daineko, S. F. Timofeev	[The agroecosystems flora status in restricted zone 20 years after the Chernobyl NPP accident]	Radiatsionnaia Biologiia, Radioecologiia	1	67-75	48	2008	second.reviewer	No
556	Ingrid Sander, Christina Fleischer, Gerda Borowitzki, Thomas Bruning, Monika Raulf-Heimsoth	Development of a two-site enzyme immunoassay based on monoclonal antibodies to measure airborne exposure to (1-->3)-beta-D-glucan	Journal of Immunological Methods	1	55-62	337	2008	paige.baltzell	No
556	Ingrid Sander, Christina Fleischer, Gerda Borowitzki, Thomas Bruning, Monika Raulf-Heimsoth	Development of a two-site enzyme immunoassay based on monoclonal antibodies to measure airborne exposure to (1-->3)-beta-D-glucan	Journal of Immunological Methods	1	55-62	337	2008	second.reviewer	No
557	Lian-Fang Xu, Ke-Lin Wang, Han-Hua Zhu, Ya Hou, Wei Zhang	[Effects of different land use types on soil nutrients in karst region of Northwest Guangxi]	Yingyong Shengtai Xuebao	5	1013-8	19	2008	paige.baltzell	No
557	Lian-Fang Xu, Ke-Lin Wang, Han-Hua Zhu, Ya Hou, Wei Zhang	[Effects of different land use types on soil nutrients in karst region of Northwest Guangxi]	Yingyong Shengtai Xuebao	5	1013-8	19	2008	second.reviewer	No
558	Igor Burstyn, Nicola M. Cherry, Yutaka Yasui, Hyang-Mi Kim	Relative performance of different exposure modeling approaches for sulfur dioxide concentrations in the air in rural western Canada	BMC Medical Research Methodology		43	8	2008	paige.baltzell	No
558	Igor Burstyn, Nicola M. Cherry, Yutaka Yasui, Hyang-Mi Kim	Relative performance of different exposure modeling approaches for sulfur dioxide concentrations in the air in rural western Canada	BMC Medical Research Methodology		43	8	2008	second.reviewer	No
559	Victoria F. Samanidou, Evaggelia N. Evaggelopoulou	Chromatographic analysis of banned antibacterial growth promoters in animal feed	Journal of Separation Science	11	2091-112	31	2008	paige.baltzell	No
559	Victoria F. Samanidou, Evaggelia N. Evaggelopoulou	Chromatographic analysis of banned antibacterial growth promoters in animal feed	Journal of Separation Science	11	2091-112	31	2008	second.reviewer	No
560	C. G. Parks, G. S. Cooper, M. A. Dooley, M. M. Park, E. L. Treadwell, G. S. Gilkeson	Childhood agricultural and adult occupational exposures to organic dusts in a population-based case-control study of systemic lupus erythematosus	Lupus	8	711-9	17	2008	paige.baltzell	No
560	C. G. Parks, G. S. Cooper, M. A. Dooley, M. M. Park, E. L. Treadwell, G. S. Gilkeson	Childhood agricultural and adult occupational exposures to organic dusts in a population-based case-control study of systemic lupus erythematosus	Lupus	8	711-9	17	2008	second.reviewer	No
561	Anne Oppliger, Nicole Charriere, Pierre-Olivier Droz, Thomas Rinsoz	Exposure to bioaerosols in poultry houses at different stages of fattening; use of real-time PCR for airborne bacterial quantification	Annals of Occupational Hygiene	5	405-12	52	2008	paige.baltzell	No
561	Anne Oppliger, Nicole Charriere, Pierre-Olivier Droz, Thomas Rinsoz	Exposure to bioaerosols in poultry houses at different stages of fattening; use of real-time PCR for airborne bacterial quantification	Annals of Occupational Hygiene	5	405-12	52	2008	second.reviewer	No
562	Steve Wing, Rachel Avery Horton, Naeema Muhammad, Gary R. Grant, Mansoureh Tajik, Kendall Thu	Integrating epidemiology, education, and organizing for environmental justice: community health effects of industrial hog operations	American Journal of Public Health	8	1390-7	98	2008	paige.baltzell	Yes
562	Steve Wing, Rachel Avery Horton, Naeema Muhammad, Gary R. Grant, Mansoureh Tajik, Kendall Thu	Integrating epidemiology, education, and organizing for environmental justice: community health effects of industrial hog operations	American Journal of Public Health	8	1390-7	98	2008	second.reviewer	Yes
563	Agnieszka Buczaj	Studies of the level of farmers' exposure to dust on private farms - based on fraction analyses	Annals of Agricultural & Environmental Medicine	1	79-84	15	2008	paige.baltzell	No
563	Agnieszka Buczaj	Studies of the level of farmers' exposure to dust on private farms - based on fraction analyses	Annals of Agricultural & Environmental Medicine	1	79-84	15	2008	second.reviewer	No
564	Ki Youn Kim, Han Jong Ko, Yoon Shin Kim, Chi Nyon Kim	Assessment of Korean farmer's exposure level to dust in pig buildings	Annals of Agricultural & Environmental Medicine	1	51-8	15	2008	paige.baltzell	No
564	Ki Youn Kim, Han Jong Ko, Yoon Shin Kim, Chi Nyon Kim	Assessment of Korean farmer's exposure level to dust in pig buildings	Annals of Agricultural & Environmental Medicine	1	51-8	15	2008	second.reviewer	No
565	Larry D. Jacobson, Brian P. Hetchler, David R. Schmidt, Richard E. Nicolai, Albert J. Heber, Ji-Qin Ni, Steven J. Hoff, Jacek A. Koziel, Yuanhui Zhang, David B. Beasley, David B. Parker	Quality assured measurements of animal building emissions: odor concentrations	Journal of the Air & Waste Management Association	6	806-11	58	2008	paige.baltzell	No
565	Larry D. Jacobson, Brian P. Hetchler, David R. Schmidt, Richard E. Nicolai, Albert J. Heber, Ji-Qin Ni, Steven J. Hoff, Jacek A. Koziel, Yuanhui Zhang, David B. Beasley, David B. Parker	Quality assured measurements of animal building emissions: odor concentrations	Journal of the Air & Waste Management Association	6	806-11	58	2008	second.reviewer	No
566	Andres J. M. Ferreri, Riccardo Dolcetti, Giuseppina P. Dognini, Lucia Malabarba, Nadia Vicari, Elisa Pasini, Maurilio Ponzoni, Maria Giulia Cangi, Lorenza Pecciarini, Antonio Giordano Resti, Claudio Doglioni, Silvano Rossini, Simone Magnino	Chlamydophila psittaci is viable and infectious in the conjunctiva and peripheral blood of patients with ocular adnexal lymphoma: results of a single-center prospective case-control study	International Journal of Cancer	5	1089-93	123	2008	paige.baltzell	No
566	Andres J. M. Ferreri, Riccardo Dolcetti, Giuseppina P. Dognini, Lucia Malabarba, Nadia Vicari, Elisa Pasini, Maurilio Ponzoni, Maria Giulia Cangi, Lorenza Pecciarini, Antonio Giordano Resti, Claudio Doglioni, Silvano Rossini, Simone Magnino	Chlamydophila psittaci is viable and infectious in the conjunctiva and peripheral blood of patients with ocular adnexal lymphoma: results of a single-center prospective case-control study	International Journal of Cancer	5	1089-93	123	2008	second.reviewer	No
567	Melanie Korthals, Markus Ege, Sonja Lick, Erika von Mutius, Johann Bauer	Occurrence of Listeria spp. in mattress dust of farm children in Bavaria	Environmental Research	3	299-304	107	2008	paige.baltzell	No
567	Melanie Korthals, Markus Ege, Sonja Lick, Erika von Mutius, Johann Bauer	Occurrence of Listeria spp. in mattress dust of farm children in Bavaria	Environmental Research	3	299-304	107	2008	second.reviewer	No
568	Robert W. Derlet, K. Ali Ger, John R. Richards, James R. Carlson	Risk factors for coliform bacteria in backcountry lakes and streams in the Sierra Nevada mountains: a 5-year study	Wilderness & Environmental Medicine	2	82-90	19	2008	paige.baltzell	No
568	Robert W. Derlet, K. Ali Ger, John R. Richards, James R. Carlson	Risk factors for coliform bacteria in backcountry lakes and streams in the Sierra Nevada mountains: a 5-year study	Wilderness & Environmental Medicine	2	82-90	19	2008	second.reviewer	No
569	T. A. Wyatt, J. H. Sisson, S. G. Von Essen, J. A. Poole, D. J. Romberger	Exposure to hog barn dust alters airway epithelial ciliary beating	European Respiratory Journal	6	1249-55	31	2008	paige.baltzell	No
569	T. A. Wyatt, J. H. Sisson, S. G. Von Essen, J. A. Poole, D. J. Romberger	Exposure to hog barn dust alters airway epithelial ciliary beating	European Respiratory Journal	6	1249-55	31	2008	second.reviewer	No
570	M. Tajik, N. Muhammad, A. Lowman, K. Thu, S. Wing, G. Grant	Impact of odor from industrial hog operations on daily living activities	New Solutions	2	193-205	18	2008	paige.baltzell	No
570	M. Tajik, N. Muhammad, A. Lowman, K. Thu, S. Wing, G. Grant	Impact of odor from industrial hog operations on daily living activities	New Solutions	2	193-205	18	2008	second.reviewer	No
571	Yaling Wang, Tongjie Chai, Guozhong Lu, Chunsan Quan, Huiyong Duan, Meiling Yao, Bert-Andree Zucker, Gerd Schlenker	Simultaneous detection of airborne aflatoxin, ochratoxin and zearalenone in a poultry house by immunoaffinity clean-up and high-performance liquid chromatography	Environmental Research	2	139-44	107	2008	paige.baltzell	No
571	Yaling Wang, Tongjie Chai, Guozhong Lu, Chunsan Quan, Huiyong Duan, Meiling Yao, Bert-Andree Zucker, Gerd Schlenker	Simultaneous detection of airborne aflatoxin, ochratoxin and zearalenone in a poultry house by immunoaffinity clean-up and high-performance liquid chromatography	Environmental Research	2	139-44	107	2008	second.reviewer	No
572	P. N. M. Schipper, M. J. M. Vissers, A. M. A. van der Linden	Pesticides in groundwater and drinking water wells: overview of the situation in the Netherlands	Water Science & Technology	8	1277-86	57	2008	paige.baltzell	No
572	P. N. M. Schipper, M. J. M. Vissers, A. M. A. van der Linden	Pesticides in groundwater and drinking water wells: overview of the situation in the Netherlands	Water Science & Technology	8	1277-86	57	2008	second.reviewer	No
573	Jiri Ruprich, Vladimir Ostry	Immunochemical methods in health risk assessment: cross reactivity of antibodies against mycotoxin deoxynivalenol with deoxynivalenol-3-glucoside	Central European Journal of Public Health	1	34-7	16	2008	paige.baltzell	No
573	Jiri Ruprich, Vladimir Ostry	Immunochemical methods in health risk assessment: cross reactivity of antibodies against mycotoxin deoxynivalenol with deoxynivalenol-3-glucoside	Central European Journal of Public Health	1	34-7	16	2008	second.reviewer	No
574	J. B. Ferreira, M. Yamaguti, L. M. Marques, R. C. Oliveira, R. L. Neto, M. Buzinhani, J. Timenetsky	Detection of Mycoplasma pulmonis in laboratory rats and technicians	Zoonoses & Public Health	5	229-34	55	2008	paige.baltzell	No
574	J. B. Ferreira, M. Yamaguti, L. M. Marques, R. C. Oliveira, R. L. Neto, M. Buzinhani, J. Timenetsky	Detection of Mycoplasma pulmonis in laboratory rats and technicians	Zoonoses & Public Health	5	229-34	55	2008	second.reviewer	No
575	H. A. Ngowi, H. Carabin, A. A. Kassuku, M. R. S. Mlozi, J. E. D. Mlangwa, A. L. Willingham	A health-education intervention trial to reduce porcine cysticercosis in Mbulu District, Tanzania	Preventive Veterinary Medicine	1-2	52-67	85	2008	paige.baltzell	No
575	H. A. Ngowi, H. Carabin, A. A. Kassuku, M. R. S. Mlozi, J. E. D. Mlangwa, A. L. Willingham	A health-education intervention trial to reduce porcine cysticercosis in Mbulu District, Tanzania	Preventive Veterinary Medicine	1-2	52-67	85	2008	second.reviewer	No
576	Per Sjolander, Sven Hassler, Urban Janlert	Stroke and acute myocardial infarction in the Swedish Sami population: incidence and mortality in relation to income and level of education	Scandinavian Journal of Public Health	1	84-91	36	2008	paige.baltzell	No
576	Per Sjolander, Sven Hassler, Urban Janlert	Stroke and acute myocardial infarction in the Swedish Sami population: incidence and mortality in relation to income and level of education	Scandinavian Journal of Public Health	1	84-91	36	2008	second.reviewer	No
577	D. R. McCleery, J. M. E. Stirling, K. McIvor, M. F. Patterson	Effect of ante- and postmortem hide clipping on the microbiological quality and safety and ultimate pH value of beef carcasses in an EC-approved abattoir	Journal of Applied Microbiology	5	1471-9	104	2008	paige.baltzell	No
577	D. R. McCleery, J. M. E. Stirling, K. McIvor, M. F. Patterson	Effect of ante- and postmortem hide clipping on the microbiological quality and safety and ultimate pH value of beef carcasses in an EC-approved abattoir	Journal of Applied Microbiology	5	1471-9	104	2008	second.reviewer	No
578	Ki-Youn Kim, Han-Jong Ko, Hyeon-Tae Kim, Chi-Nyon Kim, Yoon-Shin Kim, Young-Man Roh	Effect of manual feeding on the level of farmer's exposure to airborne contaminants in the confinement nursery pig house	Industrial Health	2	138-43	46	2008	paige.baltzell	No
578	Ki-Youn Kim, Han-Jong Ko, Hyeon-Tae Kim, Chi-Nyon Kim, Yoon-Shin Kim, Young-Man Roh	Effect of manual feeding on the level of farmer's exposure to airborne contaminants in the confinement nursery pig house	Industrial Health	2	138-43	46	2008	second.reviewer	No
579	Michael J. Bowes, Jim T. Smith, Helen P. Jarvie, Colin Neal	Modelling of phosphorus inputs to rivers from diffuse and point sources	Science of the Total Environment	2-3	125-38	395	2008	paige.baltzell	No
579	Michael J. Bowes, Jim T. Smith, Helen P. Jarvie, Colin Neal	Modelling of phosphorus inputs to rivers from diffuse and point sources	Science of the Total Environment	2-3	125-38	395	2008	second.reviewer	No
580	Viney P. Aneja, Jessica Blunden, Kristen James, William H. Schlesinger, Raymond Knighton, Wendell Gilliam, Greg Jennings, Dev Niyogi, Shawn Cole	Ammonia assessment from agriculture: U.S. status and needs	Journal of Environmental Quality	2	515-20	37	2008	paige.baltzell	No
580	Viney P. Aneja, Jessica Blunden, Kristen James, William H. Schlesinger, Raymond Knighton, Wendell Gilliam, Greg Jennings, Dev Niyogi, Shawn Cole	Ammonia assessment from agriculture: U.S. status and needs	Journal of Environmental Quality	2	515-20	37	2008	second.reviewer	No
581	Xavier Gellynck, Winy Messens, Dirk Halet, Koen Grijspeerdt, Emma Hartnett, Jacques Viaene	Economics of reducing Campylobacter at different levels within the Belgian poultry meat chain	Journal of Food Protection	3	479-85	71	2008	paige.baltzell	No
581	Xavier Gellynck, Winy Messens, Dirk Halet, Koen Grijspeerdt, Emma Hartnett, Jacques Viaene	Economics of reducing Campylobacter at different levels within the Belgian poultry meat chain	Journal of Food Protection	3	479-85	71	2008	second.reviewer	No
582	T. M. Banhazi, J. Seedorf, D. L. Rutley, W. S. Pitchford	Identification of risk factors for sub-optimal housing conditions in Australian piggeries: Part 3. Environmental parameters	Journal of Agricultural Safety & Health	1	41-52	14	2008	paige.baltzell	No
582	T. M. Banhazi, J. Seedorf, D. L. Rutley, W. S. Pitchford	Identification of risk factors for sub-optimal housing conditions in Australian piggeries: Part 3. Environmental parameters	Journal of Agricultural Safety & Health	1	41-52	14	2008	second.reviewer	No
583	T. M. Banhazi, J. Seedorf, D. L. Rutley, W. S. Pitchford	Identification of risk factors for sub-optimal housing conditions in Australian piggeries: Part 2. Airborne pollutants	Journal of Agricultural Safety & Health	1	21-39	14	2008	paige.baltzell	No
583	T. M. Banhazi, J. Seedorf, D. L. Rutley, W. S. Pitchford	Identification of risk factors for sub-optimal housing conditions in Australian piggeries: Part 2. Airborne pollutants	Journal of Agricultural Safety & Health	1	21-39	14	2008	second.reviewer	No
584	T. M. Banhazi, J. Seedorf, D. L. Rutley, W. S. Pitchford	Identification of risk factors for sub-optimal housing conditions in Australian piggeries: Part 1. Study justification and design	Journal of Agricultural Safety & Health	1	5-20	14	2008	paige.baltzell	No
584	T. M. Banhazi, J. Seedorf, D. L. Rutley, W. S. Pitchford	Identification of risk factors for sub-optimal housing conditions in Australian piggeries: Part 1. Study justification and design	Journal of Agricultural Safety & Health	1	5-20	14	2008	second.reviewer	No
585	J. M. Smith, R. L. Parsons, K. Van Dis, G. N. Matiru	Love thy neighbor--but does that include a six hundred eighty-four cow dairy operation? A survey of community perceptions	Journal of Dairy Science	4	1673-85	91	2008	paige.baltzell	No
585	J. M. Smith, R. L. Parsons, K. Van Dis, G. N. Matiru	Love thy neighbor--but does that include a six hundred eighty-four cow dairy operation? A survey of community perceptions	Journal of Dairy Science	4	1673-85	91	2008	second.reviewer	No
586	Ellen K. Silbergeld, Jay Graham, Lance B. Price	Industrial food animal production, antimicrobial resistance, and human health	Annual Review of Public Health		151-69	29	2008	paige.baltzell	No but is review
586	Ellen K. Silbergeld, Jay Graham, Lance B. Price	Industrial food animal production, antimicrobial resistance, and human health	Annual Review of Public Health		151-69	29	2008	second.reviewer	No but is review
587	Kristina Hug	Genetically modified organisms: do the benefits outweigh the risks?	Medicina (Kaunas, Lithuania)	2	87-99	44	2008	paige.baltzell	No
587	Kristina Hug	Genetically modified organisms: do the benefits outweigh the risks?	Medicina (Kaunas, Lithuania)	2	87-99	44	2008	second.reviewer	No
588	Martijn K. van der Lee, Guido van der Weg, Wim A. Traag, Hans G. J. Mol	Qualitative screening and quantitative determination of pesticides and contaminants in animal feed using comprehensive two-dimensional gas chromatography with time-of-flight mass spectrometry	Journal of Chromatography. A	1-2	325-39	1186	2008	paige.baltzell	No
588	Martijn K. van der Lee, Guido van der Weg, Wim A. Traag, Hans G. J. Mol	Qualitative screening and quantitative determination of pesticides and contaminants in animal feed using comprehensive two-dimensional gas chromatography with time-of-flight mass spectrometry	Journal of Chromatography. A	1-2	325-39	1186	2008	second.reviewer	No
589	Jesus A. Araujo, Berenice Barajas, Michael Kleinman, Xuping Wang, Brian J. Bennett, Ke Wei Gong, Mohamad Navab, Jack Harkema, Constantinos Sioutas, Aldons J. Lusis, Andre E. Nel	Ambient particulate pollutants in the ultrafine range promote early atherosclerosis and systemic oxidative stress	Circulation Research	5	589-96	102	2008	paige.baltzell	No
589	Jesus A. Araujo, Berenice Barajas, Michael Kleinman, Xuping Wang, Brian J. Bennett, Ke Wei Gong, Mohamad Navab, Jack Harkema, Constantinos Sioutas, Aldons J. Lusis, Andre E. Nel	Ambient particulate pollutants in the ultrafine range promote early atherosclerosis and systemic oxidative stress	Circulation Research	5	589-96	102	2008	second.reviewer	No
590	Jerrold J. Heindel, Frederick S. vom Saal	Meeting report: batch-to-batch variability in estrogenic activity in commercial animal diets--importance and approaches for laboratory animal research	Environmental Health Perspectives	3	389-93	116	2008	paige.baltzell	No
590	Jerrold J. Heindel, Frederick S. vom Saal	Meeting report: batch-to-batch variability in estrogenic activity in commercial animal diets--importance and approaches for laboratory animal research	Environmental Health Perspectives	3	389-93	116	2008	second.reviewer	No
591	Rachel L. Ruhlen, Kembra L. Howdeshell, Jiude Mao, Julia A. Taylor, Franklin H. Bronson, Retha R. Newbold, Wade V. Welshons, Frederick S. vom Saal	Low phytoestrogen levels in feed increase fetal serum estradiol resulting in the "fetal estrogenization syndrome" and obesity in CD-1 mice	Environmental Health Perspectives	3	322-8	116	2008	paige.baltzell	No
591	Rachel L. Ruhlen, Kembra L. Howdeshell, Jiude Mao, Julia A. Taylor, Franklin H. Bronson, Retha R. Newbold, Wade V. Welshons, Frederick S. vom Saal	Low phytoestrogen levels in feed increase fetal serum estradiol resulting in the "fetal estrogenization syndrome" and obesity in CD-1 mice	Environmental Health Perspectives	3	322-8	116	2008	second.reviewer	No
592	M. E. Jacob, G. L. Parsons, M. K. Shelor, J. T. Fox, J. S. Drouillard, D. U. Thomson, D. G. Renter, T. G. Nagaraja	Feeding supplemental dried distiller's grains increases faecal shedding of Escherichia coli O157 in experimentally inoculated calves	Zoonoses & Public Health	3	125-32	55	2008	paige.baltzell	No
592	M. E. Jacob, G. L. Parsons, M. K. Shelor, J. T. Fox, J. S. Drouillard, D. U. Thomson, D. G. Renter, T. G. Nagaraja	Feeding supplemental dried distiller's grains increases faecal shedding of Escherichia coli O157 in experimentally inoculated calves	Zoonoses & Public Health	3	125-32	55	2008	second.reviewer	No
593	Douglas M. Heithoff, William R. Shimp, Patrick W. Lau, Golnaz Badie, Elena Y. Enioutina, Raymond A. Daynes, Barbara A. Byrne, John K. House, Michael J. Mahan	Human Salmonella clinical isolates distinct from those of animal origin	Applied & Environmental Microbiology	6	1757-66	74	2008	paige.baltzell	No
593	Douglas M. Heithoff, William R. Shimp, Patrick W. Lau, Golnaz Badie, Elena Y. Enioutina, Raymond A. Daynes, Barbara A. Byrne, John K. House, Michael J. Mahan	Human Salmonella clinical isolates distinct from those of animal origin	Applied & Environmental Microbiology	6	1757-66	74	2008	second.reviewer	No
594	Leandro S. Oliveira, Adriana S. Franca, Rodrigo R. S. Camargos, Vany P. Ferraz	Coffee oil as a potential feedstock for biodiesel production	Bioresource Technology	8	3244-50	99	2008	paige.baltzell	No
594	Leandro S. Oliveira, Adriana S. Franca, Rodrigo R. S. Camargos, Vany P. Ferraz	Coffee oil as a potential feedstock for biodiesel production	Bioresource Technology	8	3244-50	99	2008	second.reviewer	No
595	Javier Garcia-Perez, Elena Boldo, Rebeca Ramis, Enrique Vidal, Nuria Aragones, Beatriz Perez-Gomez, Marina Pollan, Gonzalo Lopez-Abente	Validation of the geographic position of EPER-Spain industries	International Journal of Health Geographics [Electronic Resource]		1	7	2008	paige.baltzell	No
595	Javier Garcia-Perez, Elena Boldo, Rebeca Ramis, Enrique Vidal, Nuria Aragones, Beatriz Perez-Gomez, Marina Pollan, Gonzalo Lopez-Abente	Validation of the geographic position of EPER-Spain industries	International Journal of Health Geographics [Electronic Resource]		1	7	2008	second.reviewer	No
596	Margaret R. Slater, Antonio Di Nardo, Ombretta Pediconi, Paolo Dalla Villa, Luca Candeloro, Barbara Alessandrini, Stefania Del Papa	Free-roaming dogs and cats in central Italy: public perceptions of the problem	Preventive Veterinary Medicine	1-2	27-47	84	2008	paige.baltzell	No
596	Margaret R. Slater, Antonio Di Nardo, Ombretta Pediconi, Paolo Dalla Villa, Luca Candeloro, Barbara Alessandrini, Stefania Del Papa	Free-roaming dogs and cats in central Italy: public perceptions of the problem	Preventive Veterinary Medicine	1-2	27-47	84	2008	second.reviewer	No
597	L. I. B. Sikkeland, M. Skogstad, R. Ovstebo, B. Brusletto, K. B. F. Haug, J. Kongerud, W. Eduard, P. Kierulf	Circulating lipopolysaccharides in the blood from "bioprotein" production workers	Occupational & Environmental Medicine	3	211-4	65	2008	paige.baltzell	No
597	L. I. B. Sikkeland, M. Skogstad, R. Ovstebo, B. Brusletto, K. B. F. Haug, J. Kongerud, W. Eduard, P. Kierulf	Circulating lipopolysaccharides in the blood from "bioprotein" production workers	Occupational & Environmental Medicine	3	211-4	65	2008	second.reviewer	No
598	A. M. Masters, P. D. McGreevy	Dogkeeping practices as reported by readers of an Australian dog enthusiast magazine	Australian Veterinary Journal	1-2	18-25	86	2008	paige.baltzell	No
598	A. M. Masters, P. D. McGreevy	Dogkeeping practices as reported by readers of an Australian dog enthusiast magazine	Australian Veterinary Journal	1-2	18-25	86	2008	second.reviewer	No
599	J. Falandysz, T. Kunito, R. Kubota, M. Gucia, A. Mazur, Jaromir J. Falandysz, S. Tanabe	Some mineral constituents of Parasol Mushroom (Macrolepiota procera)	Journal of Environmental Science & Health - Part B: Pesticides, Food Contaminants, & Agricultural Wastes	2	187-92	43	2008	paige.baltzell	No
599	J. Falandysz, T. Kunito, R. Kubota, M. Gucia, A. Mazur, Jaromir J. Falandysz, S. Tanabe	Some mineral constituents of Parasol Mushroom (Macrolepiota procera)	Journal of Environmental Science & Health - Part B: Pesticides, Food Contaminants, & Agricultural Wastes	2	187-92	43	2008	second.reviewer	No
600	M. Azizur Rahman, H. Hasegawa, M. Mahfuzur Rahman, M. A. Mazid Miah, A. Tasmin	Arsenic accumulation in rice (Oryza sativa L.): human exposure through food chain	Ecotoxicology & Environmental Safety	2	317-24	69	2008	paige.baltzell	No
600	M. Azizur Rahman, H. Hasegawa, M. Mahfuzur Rahman, M. A. Mazid Miah, A. Tasmin	Arsenic accumulation in rice (Oryza sativa L.): human exposure through food chain	Ecotoxicology & Environmental Safety	2	317-24	69	2008	second.reviewer	No
601	A. C. I. Pizzigallo, C. Granai, S. Borsa	The joint use of LCA and emergy evaluation for the analysis of two Italian wine farms	Journal of Environmental Management	2	396-406	86	2008	paige.baltzell	No
601	A. C. I. Pizzigallo, C. Granai, S. Borsa	The joint use of LCA and emergy evaluation for the analysis of two Italian wine farms	Journal of Environmental Management	2	396-406	86	2008	second.reviewer	No
602	Denis Berdasquera Corcho, Islay Rodriguez Gonzalez, Ana Margarita Obregon, Carmen Fernandez Molina, Remigio Segura Prevost, Estela de la Caridad Bustabad Arigas, Carlos Manuael Sanchez Falcon	[Outbreak of human leptospirosis in Guantanamo Province]	Revista Cubana de Medicina Tropical	1	24-9	59	2007	paige.baltzell	No
602	Denis Berdasquera Corcho, Islay Rodriguez Gonzalez, Ana Margarita Obregon, Carmen Fernandez Molina, Remigio Segura Prevost, Estela de la Caridad Bustabad Arigas, Carlos Manuael Sanchez Falcon	[Outbreak of human leptospirosis in Guantanamo Province]	Revista Cubana de Medicina Tropical	1	24-9	59	2007	second.reviewer	No
603	Kristina L. Bailey, Jane L. Meza, Lynette M. Smith, Susanna G. Von Essen, Debra J. Romberger	Agricultural exposures in patients with COPD in health systems serving rural areas	Journal of Agromedicine	3	71-6	12	2007	paige.baltzell	No
603	Kristina L. Bailey, Jane L. Meza, Lynette M. Smith, Susanna G. Von Essen, Debra J. Romberger	Agricultural exposures in patients with COPD in health systems serving rural areas	Journal of Agromedicine	3	71-6	12	2007	second.reviewer	No
604	N. Vonesch, S. Di Renzi, A. Martini, P. Melis, S. Signorini, P. Tomao	[Emerging infectious diseases among swine workers]	Giornale Italiano di Medicina del Lavoro Ed Ergonomia	3 Suppl	401-4	29	2007	paige.baltzell	No
604	N. Vonesch, S. Di Renzi, A. Martini, P. Melis, S. Signorini, P. Tomao	[Emerging infectious diseases among swine workers]	Giornale Italiano di Medicina del Lavoro Ed Ergonomia	3 Suppl	401-4	29	2007	second.reviewer	No
605	Birgit Emmert, Silvia Schauder, Heltraut Palm, Ernst Hallier, Steffen Emmert	Disabling work-related persistent photosensitivity following photoallergic contact dermatitis from chlorpromazine and olaquindox in a pig breeder	Annals of Agricultural & Environmental Medicine	2	329-33	14	2007	paige.baltzell	No
605	Birgit Emmert, Silvia Schauder, Heltraut Palm, Ernst Hallier, Steffen Emmert	Disabling work-related persistent photosensitivity following photoallergic contact dermatitis from chlorpromazine and olaquindox in a pig breeder	Annals of Agricultural & Environmental Medicine	2	329-33	14	2007	second.reviewer	No
606	Dorota Pomorska, Lennart Larsson, Czeslawa Skorska, Jolanta Sitkowska, Jacek Dutkiewicz	Levels of bacterial endotoxin in air of animal houses determined with the use of gas chromatography-mass spectrometry and Limulus test	Annals of Agricultural & Environmental Medicine	2	291-8	14	2007	paige.baltzell	No
606	Dorota Pomorska, Lennart Larsson, Czeslawa Skorska, Jolanta Sitkowska, Jacek Dutkiewicz	Levels of bacterial endotoxin in air of animal houses determined with the use of gas chromatography-mass spectrometry and Limulus test	Annals of Agricultural & Environmental Medicine	2	291-8	14	2007	second.reviewer	No
607	Daisy Vanrompay, Taher Harkinezhad, Marijke van de Walle, Delphine Beeckman, Caroline van Droogenbroeck, Kristel Verminnen, Ruud Leten, An Martel, Katty Cauwerts	Chlamydophila psittaci transmission from pet birds to humans	Emerging Infectious Diseases	7	1108-10	13	2007	paige.baltzell	No
607	Daisy Vanrompay, Taher Harkinezhad, Marijke van de Walle, Delphine Beeckman, Caroline van Droogenbroeck, Kristel Verminnen, Ruud Leten, An Martel, Katty Cauwerts	Chlamydophila psittaci transmission from pet birds to humans	Emerging Infectious Diseases	7	1108-10	13	2007	second.reviewer	No
608	Richard Fielding, Tran H. Bich, La Ngoc Quang, Wendy W. T. Lam, Gabriel M. Leung, Truong Q. Tien, Ella Y. Y. Ho, Le V. Anht	Live poultry exposures, Hong Kong and Hanoi, 2006	Emerging Infectious Diseases	7	1065-7	13	2007	paige.baltzell	No
608	Richard Fielding, Tran H. Bich, La Ngoc Quang, Wendy W. T. Lam, Gabriel M. Leung, Truong Q. Tien, Ella Y. Y. Ho, Le V. Anht	Live poultry exposures, Hong Kong and Hanoi, 2006	Emerging Infectious Diseases	7	1065-7	13	2007	second.reviewer	No
609	Enda Cummins, Amie Adkin	Exposure assessment of TSEs from the landspreading of meat and bone meal	Risk Analysis	5	1179-202	27	2007	paige.baltzell	No
609	Enda Cummins, Amie Adkin	Exposure assessment of TSEs from the landspreading of meat and bone meal	Risk Analysis	5	1179-202	27	2007	second.reviewer	No
610	M. V. Selma, A. Allende, F. Lopez-Galvez, P. Elizaquivel, R. Aznar, M. I. Gil	Potential microbial risk factors related to soil amendments and irrigation water of potato crops	Journal of Applied Microbiology	6	2542-9	103	2007	paige.baltzell	No
610	M. V. Selma, A. Allende, F. Lopez-Galvez, P. Elizaquivel, R. Aznar, M. I. Gil	Potential microbial risk factors related to soil amendments and irrigation water of potato crops	Journal of Applied Microbiology	6	2542-9	103	2007	second.reviewer	No
611	Shivani Ojha, Magdalena Kostrzynska	Approaches for reducing Salmonella in pork production	Journal of Food Protection	11	2676-94	70	2007	paige.baltzell	No
611	Shivani Ojha, Magdalena Kostrzynska	Approaches for reducing Salmonella in pork production	Journal of Food Protection	11	2676-94	70	2007	second.reviewer	No
612	Leilei Pan, Simon X. Yang	A new intelligent electronic nose system for measuring and analysing livestock and poultry farm odours	Environmental Monitoring & Assessment	1-3	399-408	135	2007	paige.baltzell	No
612	Leilei Pan, Simon X. Yang	A new intelligent electronic nose system for measuring and analysing livestock and poultry farm odours	Environmental Monitoring & Assessment	1-3	399-408	135	2007	second.reviewer	No
613	Marcelo Costa, Paulo Jose Zimermann Teixeira, Paulo Fontoura Freitas	Respiratory manifestations and respiratory diseases: prevalence and risk factors among pig farmers in Braco do Norte, Brazil	Jornal Brasileiro De Pneumologia: Publicacao Oficial Da Sociedade Brasileira De Pneumologia E Tisilogia	4	380-8	33	2007	paige.baltzell	No
613	Marcelo Costa, Paulo Jose Zimermann Teixeira, Paulo Fontoura Freitas	Respiratory manifestations and respiratory diseases: prevalence and risk factors among pig farmers in Braco do Norte, Brazil	Jornal Brasileiro De Pneumologia: Publicacao Oficial Da Sociedade Brasileira De Pneumologia E Tisilogia	4	380-8	33	2007	second.reviewer	No
614	A. Jan Hendriks, Hana Smitkova, Mark A. J. Huijbregts	A new twist on an old regression: transfer of chemicals to beef and milk in human and ecological risk assessment	Chemosphere	1	46-56	70	2007	paige.baltzell	No
614	A. Jan Hendriks, Hana Smitkova, Mark A. J. Huijbregts	A new twist on an old regression: transfer of chemicals to beef and milk in human and ecological risk assessment	Chemosphere	1	46-56	70	2007	second.reviewer	No
615	B. A. Vanselow, S. Hum, M. A. Hornitzky, G. J. Eamens, K. Quinn	Salmonella Typhimurium persistence in a Hunter Valley dairy herd	Australian Veterinary Journal	11	446-50	85	2007	paige.baltzell	No
615	B. A. Vanselow, S. Hum, M. A. Hornitzky, G. J. Eamens, K. Quinn	Salmonella Typhimurium persistence in a Hunter Valley dairy herd	Australian Veterinary Journal	11	446-50	85	2007	second.reviewer	No
616	Woutrina A. Miller, David J. Lewis, Michael Lennox, Maria G. C. Pereira, Kenneth W. Tate, Patricia A. Conrad, Edward R. Atwill	Climate and on-farm risk factors associated with Giardia duodenalis cysts in storm runoff from California coastal dairies	Applied & Environmental Microbiology	21	6972-9	73	2007	paige.baltzell	No
616	Woutrina A. Miller, David J. Lewis, Michael Lennox, Maria G. C. Pereira, Kenneth W. Tate, Patricia A. Conrad, Edward R. Atwill	Climate and on-farm risk factors associated with Giardia duodenalis cysts in storm runoff from California coastal dairies	Applied & Environmental Microbiology	21	6972-9	73	2007	second.reviewer	No
617	Janice A. Dye, Marta Venier, Lingyan Zhu, Cynthia R. Ward, Ronald A. Hites, Linda S. Birnbaum	Elevated PBDE levels in pet cats: sentinels for humans?	Environmental Science & Technology	18	6350-6	41	2007	paige.baltzell	No
617	Janice A. Dye, Marta Venier, Lingyan Zhu, Cynthia R. Ward, Ronald A. Hites, Linda S. Birnbaum	Elevated PBDE levels in pet cats: sentinels for humans?	Environmental Science & Technology	18	6350-6	41	2007	second.reviewer	No
618	V. Liebers, M. Raulf-Heimsoth, G. Linsel, N. Goldscheid, M. Duser, H. Stubel, Th Bruning	Evaluation of quantification methods of occupational endotoxin exposure	Journal of Toxicology & Environmental Health Part A	21	1798-805	70	2007	paige.baltzell	No
618	V. Liebers, M. Raulf-Heimsoth, G. Linsel, N. Goldscheid, M. Duser, H. Stubel, Th Bruning	Evaluation of quantification methods of occupational endotoxin exposure	Journal of Toxicology & Environmental Health Part A	21	1798-805	70	2007	second.reviewer	No
619	Clifford P. Rice, Ransom L. Baldwin Vi, Linda C. Abbott, Cathleen J. Hapeman, Anthony V. Capuco, Anh Le, Krystyna Bialek-Kalinski, Douglas D. Bannerman, William R. Hare, Max J. Paape, Gregory W. McCarty, Adam C. Kauf, Ali M. Sadeghi, James L. Starr, Laura L. McConnell, Curtis P. Van Tassell	Predicting perchlorate exposure in milk from concentrations in dairy feed	Journal of Agricultural & Food Chemistry	21	8806-13	55	2007	paige.baltzell	No
619	Clifford P. Rice, Ransom L. Baldwin Vi, Linda C. Abbott, Cathleen J. Hapeman, Anthony V. Capuco, Anh Le, Krystyna Bialek-Kalinski, Douglas D. Bannerman, William R. Hare, Max J. Paape, Gregory W. McCarty, Adam C. Kauf, Ali M. Sadeghi, James L. Starr, Laura L. McConnell, Curtis P. Van Tassell	Predicting perchlorate exposure in milk from concentrations in dairy feed	Journal of Agricultural & Food Chemistry	21	8806-13	55	2007	second.reviewer	No
620	Jeffrey M. Gilbert, David G. White, Patrick F. McDermott	The US national antimicrobial resistance monitoring system	Future Microbiology	5	493-500	2	2007	paige.baltzell	No
620	Jeffrey M. Gilbert, David G. White, Patrick F. McDermott	The US national antimicrobial resistance monitoring system	Future Microbiology	5	493-500	2	2007	second.reviewer	No
621	H. Diefenbach, E. Hartung, A. Sundrum, M. Lohmeyer, M. A. Rieger	Airborne biological hazards in different pig fattening systems	International Journal of Immunopathology & Pharmacology	2 Suppl 2	45-9	20	2007	paige.baltzell	No
621	H. Diefenbach, E. Hartung, A. Sundrum, M. Lohmeyer, M. A. Rieger	Airborne biological hazards in different pig fattening systems	International Journal of Immunopathology & Pharmacology	2 Suppl 2	45-9	20	2007	second.reviewer	No
622	Jun Hasegawa, Keerthi S. Guruge, Nobuyasu Seike, Yuji Shirai, Toshiaki Yamata, Masafumi Nakamura, Hiroshi Handa, Noriko Yamanaka, Shigeru Miyazaki	Determination of PCDD/Fs and dioxin-like PCBs in fish oils for feed ingredients by congener-specific chemical analysis and CALUX bioassay	Chemosphere	8	1188-94	69	2007	paige.baltzell	No
622	Jun Hasegawa, Keerthi S. Guruge, Nobuyasu Seike, Yuji Shirai, Toshiaki Yamata, Masafumi Nakamura, Hiroshi Handa, Noriko Yamanaka, Shigeru Miyazaki	Determination of PCDD/Fs and dioxin-like PCBs in fish oils for feed ingredients by congener-specific chemical analysis and CALUX bioassay	Chemosphere	8	1188-94	69	2007	second.reviewer	No
623	Suk-Hui Lee, Ki-In Choi, Masahiro Osako, Jong-In Dong	Evaluation of environmental burdens caused by changes of food waste management systems in Seoul, Korea	Science of the Total Environment	1-3	42-53	387	2007	paige.baltzell	No
623	Suk-Hui Lee, Ki-In Choi, Masahiro Osako, Jong-In Dong	Evaluation of environmental burdens caused by changes of food waste management systems in Seoul, Korea	Science of the Total Environment	1-3	42-53	387	2007	second.reviewer	No
624	Jef L. Leroy, Edward A. Frongillo	Can interventions to promote animal production ameliorate undernutrition?	Journal of Nutrition	10	2311-6	137	2007	paige.baltzell	No
624	Jef L. Leroy, Edward A. Frongillo	Can interventions to promote animal production ameliorate undernutrition?	Journal of Nutrition	10	2311-6	137	2007	second.reviewer	No
625	U. Lemke, B. Kaufmann, L. T. Thuy, K. Emrich, A. Valle Zarate	Evaluation of biological and economic efficiency of smallholder pig production systems in North Vietnam	Tropical Animal Health & Production	4	237-54	39	2007	paige.baltzell	No
625	U. Lemke, B. Kaufmann, L. T. Thuy, K. Emrich, A. Valle Zarate	Evaluation of biological and economic efficiency of smallholder pig production systems in North Vietnam	Tropical Animal Health & Production	4	237-54	39	2007	second.reviewer	No
626	Lindsay C. Stringer, Chasca Twyman, David S. G. Thomas	Combating land degradation through participatory means: the case of Swaziland	Ambio	5	387-93	36	2007	paige.baltzell	No
626	Lindsay C. Stringer, Chasca Twyman, David S. G. Thomas	Combating land degradation through participatory means: the case of Swaziland	Ambio	5	387-93	36	2007	second.reviewer	No
627	Kriya L. Dunlap, Arleigh J. Reynolds, Peter M. Bowers, Lawrence K. Duffy	Hair analysis in sled dogs (Canis lupus familiaris) illustrates a linkage of mercury exposure along the Yukon River with human subsistence food systems	Science of the Total Environment	1-3	80-5	385	2007	paige.baltzell	No
627	Kriya L. Dunlap, Arleigh J. Reynolds, Peter M. Bowers, Lawrence K. Duffy	Hair analysis in sled dogs (Canis lupus familiaris) illustrates a linkage of mercury exposure along the Yukon River with human subsistence food systems	Science of the Total Environment	1-3	80-5	385	2007	second.reviewer	No
628	D. H. Campbell-Lendrum, V. M. Angulo, L. Esteban, Z. Tarazona, G. J. Parra, M. Restrepo, B. N. Restrepo, F. Guhl, N. Pinto, G. Aguilera, P. Wilkinson, C. R. Davies	House-level risk factors for triatomine infestation in Colombia	International Journal of Epidemiology	4	866-72	36	2007	paige.baltzell	No
628	D. H. Campbell-Lendrum, V. M. Angulo, L. Esteban, Z. Tarazona, G. J. Parra, M. Restrepo, B. N. Restrepo, F. Guhl, N. Pinto, G. Aguilera, P. Wilkinson, C. R. Davies	House-level risk factors for triatomine infestation in Colombia	International Journal of Epidemiology	4	866-72	36	2007	second.reviewer	No
629	J. M. Sargeant, M. R. Amezcua, A. Rajic, L. Waddell	Pre-harvest interventions to reduce the shedding of E. coli O157 in the faeces of weaned domestic ruminants: a systematic review	Zoonoses & Public Health	6-7	260-77	54	2007	paige.baltzell	No
629	J. M. Sargeant, M. R. Amezcua, A. Rajic, L. Waddell	Pre-harvest interventions to reduce the shedding of E. coli O157 in the faeces of weaned domestic ruminants: a systematic review	Zoonoses & Public Health	6-7	260-77	54	2007	second.reviewer	No
630	Wen Jun Li, Saleem H. Ali, Qian Zhang	Property rights and grassland degradation: a study of the Xilingol pasture, Inner Mongolia, China	Journal of Environmental Management	2	461-70	85	2007	paige.baltzell	No
630	Wen Jun Li, Saleem H. Ali, Qian Zhang	Property rights and grassland degradation: a study of the Xilingol pasture, Inner Mongolia, China	Journal of Environmental Management	2	461-70	85	2007	second.reviewer	No
631	Kwan Lee, Hyun-Sul Lim, Woo Won Park, Sung Hwan Kim, Do-Young Lee, Mi Yeoun Park, Youngju Hur	[Seroprevalence of brucellosis among risk population in Gyeongsangbuk-do, 2006]	Journal of Preventive Medicine & Public Health / Yebang Uihakhoe Chi	4	285-90	40	2007	paige.baltzell	No
631	Kwan Lee, Hyun-Sul Lim, Woo Won Park, Sung Hwan Kim, Do-Young Lee, Mi Yeoun Park, Youngju Hur	[Seroprevalence of brucellosis among risk population in Gyeongsangbuk-do, 2006]	Journal of Preventive Medicine & Public Health / Yebang Uihakhoe Chi	4	285-90	40	2007	second.reviewer	No
632	Leszek Tymczyna, Anna Chmielowiec-Korzeniowska, Agata Drabik, Czeslawa Skorska, Jolanta Sitkowska, Grazyna Cholewa, Jacek Dutkiewicz	Efficacy of a novel biofilter in hatchery sanitation: II. Removal of odorogenous pollutants	Annals of Agricultural & Environmental Medicine	1	151-7	14	2007	paige.baltzell	No
632	Leszek Tymczyna, Anna Chmielowiec-Korzeniowska, Agata Drabik, Czeslawa Skorska, Jolanta Sitkowska, Grazyna Cholewa, Jacek Dutkiewicz	Efficacy of a novel biofilter in hatchery sanitation: II. Removal of odorogenous pollutants	Annals of Agricultural & Environmental Medicine	1	151-7	14	2007	second.reviewer	No
633	Anna Chmielowiec-Korzeniowska, Leszek Tymczyna, Czeslawa Skorska, Jolanta Sitkowska, Grazyna Cholewa, Jacek Dutkiewicz	Efficacy of a novel biofilter in hatchery sanitation: I. Removal of airborne bacteria, dust and endotoxin	Annals of Agricultural & Environmental Medicine	1	141-50	14	2007	paige.baltzell	No
633	Anna Chmielowiec-Korzeniowska, Leszek Tymczyna, Czeslawa Skorska, Jolanta Sitkowska, Grazyna Cholewa, Jacek Dutkiewicz	Efficacy of a novel biofilter in hatchery sanitation: I. Removal of airborne bacteria, dust and endotoxin	Annals of Agricultural & Environmental Medicine	1	141-50	14	2007	second.reviewer	No
634	Rudolf Schierl, Antje Heise, Ulrich Egger, Friedhelm Schneider, Robert Eichelser, Stefan Neser, Dennis Nowak	Endotoxin concentration in modern animal houses in southern Bavaria	Annals of Agricultural & Environmental Medicine	1	129-36	14	2007	paige.baltzell	No
634	Rudolf Schierl, Antje Heise, Ulrich Egger, Friedhelm Schneider, Robert Eichelser, Stefan Neser, Dennis Nowak	Endotoxin concentration in modern animal houses in southern Bavaria	Annals of Agricultural & Environmental Medicine	1	129-36	14	2007	second.reviewer	No
635	Nicholas T. Basta, Jill N. Foster, E. A. Dayton, Robin R. Rodriguez, Stan W. Casteel	The effect of dosing vehicle on arsenic bioaccessibility in smelter-contaminated soils	Journal of Environmental Science & Health Part A-Toxic/Hazardous Substances & Environmental Engineering	9	1275-81	42	2007	paige.baltzell	No
635	Nicholas T. Basta, Jill N. Foster, E. A. Dayton, Robin R. Rodriguez, Stan W. Casteel	The effect of dosing vehicle on arsenic bioaccessibility in smelter-contaminated soils	Journal of Environmental Science & Health Part A-Toxic/Hazardous Substances & Environmental Engineering	9	1275-81	42	2007	second.reviewer	No
636	Jane E. Poss, Julia O. Bader	Attitudes toward companion animals among Hispanic residents of a Texas border community	Journal of Applied Animal Welfare Science	3	243-53	10	2007	paige.baltzell	No
636	Jane E. Poss, Julia O. Bader	Attitudes toward companion animals among Hispanic residents of a Texas border community	Journal of Applied Animal Welfare Science	3	243-53	10	2007	second.reviewer	No
637	Zeng-jie Jiang, Yi Cui, Bi-juan Chen	[Diffusive fluxes of dissolved inorganic nitrogen across sediment-water interface in net-cage culture area of Tangdao Bay]	Huanjing Kexue/Environmental Science	5	1001-5	28	2007	paige.baltzell	No
637	Zeng-jie Jiang, Yi Cui, Bi-juan Chen	[Diffusive fluxes of dissolved inorganic nitrogen across sediment-water interface in net-cage culture area of Tangdao Bay]	Huanjing Kexue/Environmental Science	5	1001-5	28	2007	second.reviewer	No
638	Alan G. Mathew, Robin Cissell, S. Liamthong	Antibiotic resistance in bacteria associated with food animals: a United States perspective of livestock production	Foodborne Pathogens & Disease	2	115-33	4	2007	paige.baltzell	No
638	Alan G. Mathew, Robin Cissell, S. Liamthong	Antibiotic resistance in bacteria associated with food animals: a United States perspective of livestock production	Foodborne Pathogens & Disease	2	115-33	4	2007	second.reviewer	No
639	William J. Fielding	Knowledge of the welfare of nonhuman animals and prevalence of dog care practices in New Providence, The Bahamas	Journal of Applied Animal Welfare Science	2	153-68	10	2007	paige.baltzell	No
639	William J. Fielding	Knowledge of the welfare of nonhuman animals and prevalence of dog care practices in New Providence, The Bahamas	Journal of Applied Animal Welfare Science	2	153-68	10	2007	second.reviewer	No
640	Esther Schelling, Mahamat Bechir, Mahamat Abdoulaye Ahmed, Kaspar Wyss, Thomas F. Randolph, Jakob Zinsstag	Human and animal vaccination delivery to remote nomadic families, Chad	Emerging Infectious Diseases	3	373-9	13	2007	paige.baltzell	No
640	Esther Schelling, Mahamat Bechir, Mahamat Abdoulaye Ahmed, Kaspar Wyss, Thomas F. Randolph, Jakob Zinsstag	Human and animal vaccination delivery to remote nomadic families, Chad	Emerging Infectious Diseases	3	373-9	13	2007	second.reviewer	No
641	Andrijana Rajic, Lisa A. Waddell, Jan M. Sargeant, Susan Read, Jeff Farber, Martin J. Firth, Albert Chambers	An overview of microbial food safety programs in beef, pork, and poultry from farm to processing in Canada	Journal of Food Protection	5	1286-94	70	2007	paige.baltzell	No
641	Andrijana Rajic, Lisa A. Waddell, Jan M. Sargeant, Susan Read, Jeff Farber, Martin J. Firth, Albert Chambers	An overview of microbial food safety programs in beef, pork, and poultry from farm to processing in Canada	Journal of Food Protection	5	1286-94	70	2007	second.reviewer	No
642	Gregory C. Gray, Darrell W. Trampel, James A. Roth	Pandemic influenza planning: shouldn't swine and poultry workers be included?	Vaccine	22	4376-81	25	2007	paige.baltzell	No
642	Gregory C. Gray, Darrell W. Trampel, James A. Roth	Pandemic influenza planning: shouldn't swine and poultry workers be included?	Vaccine	22	4376-81	25	2007	second.reviewer	No
643	A. Kaskova, O. Ondrasovicova, M. Vargova, M. Ondrasovic, J. Venglovsky	Application of peracetic acid and quarternary ammonium disinfectants as a part of sanitary treatment in a poultry house and poultry processing plant	Zoonoses & Public Health	3-4	125-30	54	2007	paige.baltzell	No
643	A. Kaskova, O. Ondrasovicova, M. Vargova, M. Ondrasovic, J. Venglovsky	Application of peracetic acid and quarternary ammonium disinfectants as a part of sanitary treatment in a poultry house and poultry processing plant	Zoonoses & Public Health	3-4	125-30	54	2007	second.reviewer	No
644	Huang-Min Liang, Chung-Min Liao	Modeling VOC-odor exposure risk in livestock buildings	Chemosphere	4	781-9	68	2007	paige.baltzell	No
644	Huang-Min Liang, Chung-Min Liao	Modeling VOC-odor exposure risk in livestock buildings	Chemosphere	4	781-9	68	2007	second.reviewer	No
645	A. Roderick Escombe, Clarissa Oeser, Robert H. Gilman, Marcos Navincopa, Eduardo Ticona, Carlos Martinez, Luz Caviedes, Patricia Sheen, Armando Gonzalez, Catherine Noakes, David A. J. Moore, Jon S. Friedland, Carlton A. Evans	The detection of airborne transmission of tuberculosis from HIV-infected patients, using an in vivo air sampling model	Clinical Infectious Diseases	10	1349-57	44	2007	paige.baltzell	No
645	A. Roderick Escombe, Clarissa Oeser, Robert H. Gilman, Marcos Navincopa, Eduardo Ticona, Carlos Martinez, Luz Caviedes, Patricia Sheen, Armando Gonzalez, Catherine Noakes, David A. J. Moore, Jon S. Friedland, Carlton A. Evans	The detection of airborne transmission of tuberculosis from HIV-infected patients, using an in vivo air sampling model	Clinical Infectious Diseases	10	1349-57	44	2007	second.reviewer	No
646	Ana Jesus Hernandez, Stervin Alexis, Jesus Pastor	Soil degradation in the tropical forests of the Dominican Republic's Pedernales province in relation to heavy metal contents	Science of the Total Environment	1-2	36-41	378	2007	paige.baltzell	No
646	Ana Jesus Hernandez, Stervin Alexis, Jesus Pastor	Soil degradation in the tropical forests of the Dominican Republic's Pedernales province in relation to heavy metal contents	Science of the Total Environment	1-2	36-41	378	2007	second.reviewer	No
647	Frank M. Mitloehner, Marc B. Schenker	Environmental exposure and health effects from concentrated animal feeding operations	Epidemiology	3	309-11	18	2007	paige.baltzell	No but is review
647	Frank M. Mitloehner, Marc B. Schenker	Environmental exposure and health effects from concentrated animal feeding operations	Epidemiology	3	309-11	18	2007	second.reviewer	No but is review
648	Katja Radon, Anja Schulze, Vera Ehrenstein, Rob T. van Strien, Georg Praml, Dennis Nowak	Environmental exposure to confined animal feeding operations and respiratory health of neighboring residents	Epidemiology	3	300-8	18	2007	paige.baltzell	Yes
648	Katja Radon, Anja Schulze, Vera Ehrenstein, Rob T. van Strien, Georg Praml, Dennis Nowak	Environmental exposure to confined animal feeding operations and respiratory health of neighboring residents	Epidemiology	3	300-8	18	2007	second.reviewer	Yes
649	Esmeralda J. M. Krop, Gert Doekes, Martin J. Stone, Rob C. Aalberse, Jaring S. van der Zee	Spreading of occupational allergens: laboratory animal allergens on hair-covering caps and in mattress dust of laboratory animal workers	Occupational & Environmental Medicine	4	267-72	64	2007	paige.baltzell	No
649	Esmeralda J. M. Krop, Gert Doekes, Martin J. Stone, Rob C. Aalberse, Jaring S. van der Zee	Spreading of occupational allergens: laboratory animal allergens on hair-covering caps and in mattress dust of laboratory animal workers	Occupational & Environmental Medicine	4	267-72	64	2007	second.reviewer	No
650	F. Wendland, R. Kunkel, H. Bogena, H. Gomann, P. Kreins	Water fluxes and diffuse nitrate pollution at river basin scale: coupling of agro-economic models and hydrological approaches	Water Science & Technology	3	133-42	55	2007	paige.baltzell	No
650	F. Wendland, R. Kunkel, H. Bogena, H. Gomann, P. Kreins	Water fluxes and diffuse nitrate pollution at river basin scale: coupling of agro-economic models and hydrological approaches	Water Science & Technology	3	133-42	55	2007	second.reviewer	No
651	Nkechi Offiah, Abiodun Adesiyun	Occurrence of aflatoxins in peanuts, milk, and animal feed in Trinidad	Journal of Food Protection	3	771-5	70	2007	paige.baltzell	No
651	Nkechi Offiah, Abiodun Adesiyun	Occurrence of aflatoxins in peanuts, milk, and animal feed in Trinidad	Journal of Food Protection	3	771-5	70	2007	second.reviewer	No
652	Kelley J. Donham, Steven Wing, David Osterberg, Jan L. Flora, Carol Hodne, Kendall M. Thu, Peter S. Thorne	Community health and socioeconomic issues surrounding concentrated animal feeding operations	Environmental Health Perspectives	2	317-20	115	2007	paige.baltzell	No but is review
652	Kelley J. Donham, Steven Wing, David Osterberg, Jan L. Flora, Carol Hodne, Kendall M. Thu, Peter S. Thorne	Community health and socioeconomic issues surrounding concentrated animal feeding operations	Environmental Health Perspectives	2	317-20	115	2007	second.reviewer	No but is review
653	Mary J. Gilchrist, Christina Greko, David B. Wallinga, George W. Beran, David G. Riley, Peter S. Thorne	The potential role of concentrated animal feeding operations in infectious disease epidemics and antibiotic resistance	Environmental Health Perspectives	2	313-6	115	2007	paige.baltzell	No but is review
653	Mary J. Gilchrist, Christina Greko, David B. Wallinga, George W. Beran, David G. Riley, Peter S. Thorne	The potential role of concentrated animal feeding operations in infectious disease epidemics and antibiotic resistance	Environmental Health Perspectives	2	313-6	115	2007	second.reviewer	No but is review
654	Joann Burkholder, Bob Libra, Peter Weyer, Susan Heathcote, Dana Kolpin, Peter S. Thorne, Michael Wichman	Impacts of waste from concentrated animal feeding operations on water quality	Environmental Health Perspectives	2	308-12	115	2007	paige.baltzell	No
654	Joann Burkholder, Bob Libra, Peter Weyer, Susan Heathcote, Dana Kolpin, Peter S. Thorne, Michael Wichman	Impacts of waste from concentrated animal feeding operations on water quality	Environmental Health Perspectives	2	308-12	115	2007	second.reviewer	No
655	Bryan Bunton, Patrick O'Shaughnessy, Sean Fitzsimmons, John Gering, Stephen Hoff, Merete Lyngbye, Peter S. Thorne, Jeffrey Wasson, Mark Werner	Monitoring and modeling of emissions from concentrated animal feeding operations: overview of methods	Environmental Health Perspectives	2	303-7	115	2007	paige.baltzell	No
655	Bryan Bunton, Patrick O'Shaughnessy, Sean Fitzsimmons, John Gering, Stephen Hoff, Merete Lyngbye, Peter S. Thorne, Jeffrey Wasson, Mark Werner	Monitoring and modeling of emissions from concentrated animal feeding operations: overview of methods	Environmental Health Perspectives	2	303-7	115	2007	second.reviewer	No
656	Dick Heederik, Torben Sigsgaard, Peter S. Thorne, Joel N. Kline, Rachel Avery, Jakob H. Bonlokke, Elizabeth A. Chrischilles, James A. Dosman, Caroline Duchaine, Steven R. Kirkhorn, Katarina Kulhankova, James A. Merchant	Health effects of airborne exposures from concentrated animal feeding operations	Environmental Health Perspectives	2	298-302	115	2007	paige.baltzell	No but is review
656	Dick Heederik, Torben Sigsgaard, Peter S. Thorne, Joel N. Kline, Rachel Avery, Jakob H. Bonlokke, Elizabeth A. Chrischilles, James A. Dosman, Caroline Duchaine, Steven R. Kirkhorn, Katarina Kulhankova, James A. Merchant	Health effects of airborne exposures from concentrated animal feeding operations	Environmental Health Perspectives	2	298-302	115	2007	second.reviewer	No but is review
657	Peter S. Thorne	Environmental health impacts of concentrated animal feeding operations: anticipating hazards--searching for solutions	Environmental Health Perspectives	2	296-7	115	2007	paige.baltzell	No but is review
657	Peter S. Thorne	Environmental health impacts of concentrated animal feeding operations: anticipating hazards--searching for solutions	Environmental Health Perspectives	2	296-7	115	2007	second.reviewer	No but is review
658	Sabine Barles	Feeding the city: food consumption and flow of nitrogen, Paris, 1801-1914	Science of the Total Environment	1-3	48-58	375	2007	paige.baltzell	No
658	Sabine Barles	Feeding the city: food consumption and flow of nitrogen, Paris, 1801-1914	Science of the Total Environment	1-3	48-58	375	2007	second.reviewer	No
659	Karin Burvall, Lena Palmberg, Kjell Larsson	Organic dust-induced activation, adhesion to substrate and expression of intercellular adhesion molecules in THP-1 monocytes	Life Sciences	17	1598-607	80	2007	paige.baltzell	No
659	Karin Burvall, Lena Palmberg, Kjell Larsson	Organic dust-induced activation, adhesion to substrate and expression of intercellular adhesion molecules in THP-1 monocytes	Life Sciences	17	1598-607	80	2007	second.reviewer	No
660	U. Karlstrom, L. Nuotio, E. Lindfors, R. Maijala	Simulation of human exposure to benzylpenicillin residues via pork originating from pigs fed with a dairy by-product	Food Additives & Contaminants	3	266-73	24	2007	paige.baltzell	No
660	U. Karlstrom, L. Nuotio, E. Lindfors, R. Maijala	Simulation of human exposure to benzylpenicillin residues via pork originating from pigs fed with a dairy by-product	Food Additives & Contaminants	3	266-73	24	2007	second.reviewer	No
661	M. J. Singleton, B. K. Esser, J. E. Moran, G. B. Hudson, W. W. McNab, T. Harter	Saturated zone denitrification: potential for natural attenuation of nitrate contamination in shallow groundwater under dairy operations	Environmental Science & Technology	3	759-65	41	2007	paige.baltzell	No
661	M. J. Singleton, B. K. Esser, J. E. Moran, G. B. Hudson, W. W. McNab, T. Harter	Saturated zone denitrification: potential for natural attenuation of nitrate contamination in shallow groundwater under dairy operations	Environmental Science & Technology	3	759-65	41	2007	second.reviewer	No
662	B. Ulen, J. Folster	Recent trends in nutrient concentrations in Swedish agricultural rivers	Science of the Total Environment	2-3	473-87	373	2007	paige.baltzell	No
662	B. Ulen, J. Folster	Recent trends in nutrient concentrations in Swedish agricultural rivers	Science of the Total Environment	2-3	473-87	373	2007	second.reviewer	No
663	Lidwien A. M. Smit, Moniek Zuurbier, Gert Doekes, Inge M. Wouters, Dick Heederik, Jeroen Douwes	Hay fever and asthma symptoms in conventional and organic farmers in The Netherlands	Occupational & Environmental Medicine	2	101-7	64	2007	paige.baltzell	No
663	Lidwien A. M. Smit, Moniek Zuurbier, Gert Doekes, Inge M. Wouters, Dick Heederik, Jeroen Douwes	Hay fever and asthma symptoms in conventional and organic farmers in The Netherlands	Occupational & Environmental Medicine	2	101-7	64	2007	second.reviewer	No
664	P. G. Barbieri, Chiara Pezzotti, C. Bertocchi, Sandra Lombardi	[Cancer of the nasal cavity and paranasal sinuses in poultry breeders. An unsuspected occupation at risk]	Medicina del Lavoro	1	18-24	98	2007	paige.baltzell	No
664	P. G. Barbieri, Chiara Pezzotti, C. Bertocchi, Sandra Lombardi	[Cancer of the nasal cavity and paranasal sinuses in poultry breeders. An unsuspected occupation at risk]	Medicina del Lavoro	1	18-24	98	2007	second.reviewer	No
665	M. K. Chung, R. Hu, K. C. Cheung, M. H. Wong	Pollutants in Hong Kong soils: polycyclic aromatic hydrocarbons	Chemosphere	3	464-73	67	2007	paige.baltzell	No
665	M. K. Chung, R. Hu, K. C. Cheung, M. H. Wong	Pollutants in Hong Kong soils: polycyclic aromatic hydrocarbons	Chemosphere	3	464-73	67	2007	second.reviewer	No
666	Liliane Chenard, Ambikaipakan Senthilselvan, Vaneeta K. Grover, Shelley P. Kirychuk, Joshua A. Lawson, Thomas S. Hurst, James A. Dosman	Lung function and farm size predict healthy worker effect in swine farmers	Chest	1	245-54	131	2007	paige.baltzell	No
666	Liliane Chenard, Ambikaipakan Senthilselvan, Vaneeta K. Grover, Shelley P. Kirychuk, Joshua A. Lawson, Thomas S. Hurst, James A. Dosman	Lung function and farm size predict healthy worker effect in swine farmers	Chest	1	245-54	131	2007	second.reviewer	No
667	Stuart D. Blacksell, Khin Saw Aye Myint, Syseng Khounsy, Manivanh Phruaravanh, Mammen P. Mammen, Nicholas P. J. Day, Paul N. Newton	Prevalence of hepatitis E virus antibodies in pigs: implications for human infections in village-based subsistence pig farming in the Lao PDR	Transactions of the Royal Society of Tropical Medicine & Hygiene	3	305-7	101	2007	paige.baltzell	No
667	Stuart D. Blacksell, Khin Saw Aye Myint, Syseng Khounsy, Manivanh Phruaravanh, Mammen P. Mammen, Nicholas P. J. Day, Paul N. Newton	Prevalence of hepatitis E virus antibodies in pigs: implications for human infections in village-based subsistence pig farming in the Lao PDR	Transactions of the Royal Society of Tropical Medicine & Hygiene	3	305-7	101	2007	second.reviewer	No
668	Jens P. Beck, Astrid Heutelbeck, Hartmut Dunkelberg	Volatile organic compounds in dwelling houses and stables of dairy and cattle farms in Northern Germany	Science of the Total Environment	2-3	440-54	372	2007	paige.baltzell	No
668	Jens P. Beck, Astrid Heutelbeck, Hartmut Dunkelberg	Volatile organic compounds in dwelling houses and stables of dairy and cattle farms in Northern Germany	Science of the Total Environment	2-3	440-54	372	2007	second.reviewer	No
669	Mildred M. Randolph, William A. Hill, Bruce W. Randolph	Noise monitoring and establishment of a comprehensive hearing conservation program	Journal of the American Association for Laboratory Animal Science: JAALAS	1	42-4	46	2007	paige.baltzell	No
669	Mildred M. Randolph, William A. Hill, Bruce W. Randolph	Noise monitoring and establishment of a comprehensive hearing conservation program	Journal of the American Association for Laboratory Animal Science: JAALAS	1	42-4	46	2007	second.reviewer	No
670	C. S. Sikasunge, I. K. Phiri, A. M. Phiri, P. Dorny, S. Siziya, A. L. Willingham	Risk factors associated with porcine cysticercosis in selected districts of Eastern and Southern provinces of Zambia	Veterinary Parasitology	1	59-66	143	2007	paige.baltzell	No
670	C. S. Sikasunge, I. K. Phiri, A. M. Phiri, P. Dorny, S. Siziya, A. L. Willingham	Risk factors associated with porcine cysticercosis in selected districts of Eastern and Southern provinces of Zambia	Veterinary Parasitology	1	59-66	143	2007	second.reviewer	No
671	Sarah Cleaveland, Darren J. Shaw, Sayoki G. Mfinanga, Gabriel Shirima, Rudovick R. Kazwala, Ernest Eblate, Michael Sharp	Mycobacterium bovis in rural Tanzania: risk factors for infection in human and cattle populations	Tuberculosis	1	30-43	87	2007	paige.baltzell	No
671	Sarah Cleaveland, Darren J. Shaw, Sayoki G. Mfinanga, Gabriel Shirima, Rudovick R. Kazwala, Ernest Eblate, Michael Sharp	Mycobacterium bovis in rural Tanzania: risk factors for infection in human and cattle populations	Tuberculosis	1	30-43	87	2007	second.reviewer	No
672	F. T. Jones	A broad view of arsenic	Poultry Science	1	2-14	86	2007	paige.baltzell	No
672	F. T. Jones	A broad view of arsenic	Poultry Science	1	2-14	86	2007	second.reviewer	No
673	M. B. Galan, D. Peschard, H. Boizard	ISO 14 001 at the farm level: analysis of five methods for evaluating the environmental impact of agricultural practices	Journal of Environmental Management	3	341-52	82	2007	paige.baltzell	No
673	M. B. Galan, D. Peschard, H. Boizard	ISO 14 001 at the farm level: analysis of five methods for evaluating the environmental impact of agricultural practices	Journal of Environmental Management	3	341-52	82	2007	second.reviewer	No
674	Kelley J. Donham, Joung Ae Lee, Kendall Thu, Stephen J. Reynolds	Assessment of air quality at neighbor residences in the vicinity of swine production facilities	Journal of Agromedicine	3-4	15-24	11	2006	paige.baltzell	No
674	Kelley J. Donham, Joung Ae Lee, Kendall Thu, Stephen J. Reynolds	Assessment of air quality at neighbor residences in the vicinity of swine production facilities	Journal of Agromedicine	3-4	15-24	11	2006	second.reviewer	No
675	Mansoureh Tajik, Meredith Minkler	Environmental justice research and action: a case study in political economy and community-academic collaboration	International Quarterly of Community Health Education	3	213-31	26	2006	paige.baltzell	No
675	Mansoureh Tajik, Meredith Minkler	Environmental justice research and action: a case study in political economy and community-academic collaboration	International Quarterly of Community Health Education	3	213-31	26	2006	second.reviewer	No
676	Apanchanid Thepouyporn, Karunee Kwanbunjan, Somchai Pooudong, Supranee Changbumrung	Mutagenicity study of weeds and common plants used in traditional medicine and for animal feed	Southeast Asian Journal of Tropical Medicine & Public Health		195-202	37 Suppl 3	2006	paige.baltzell	No
676	Apanchanid Thepouyporn, Karunee Kwanbunjan, Somchai Pooudong, Supranee Changbumrung	Mutagenicity study of weeds and common plants used in traditional medicine and for animal feed	Southeast Asian Journal of Tropical Medicine & Public Health		195-202	37 Suppl 3	2006	second.reviewer	No
677	Elzbieta Golab, Malgorzata Sadkowska-Todys	[Epidemiology of human trichinellosis in Poland--currently and in the past]	Wiadomosci Parazytologiczne	3	181-7	52	2006	paige.baltzell	No
677	Elzbieta Golab, Malgorzata Sadkowska-Todys	[Epidemiology of human trichinellosis in Poland--currently and in the past]	Wiadomosci Parazytologiczne	3	181-7	52	2006	second.reviewer	No
678	Alberto Mantovani, Francesca Maranghi, Ivana Purificato, Agostino Macri	Assessment of feed additives and contaminants: an essential component of food safety	Annali Dell'Istituto Superiore di Sanita	4	427-32	42	2006	paige.baltzell	No
678	Alberto Mantovani, Francesca Maranghi, Ivana Purificato, Agostino Macri	Assessment of feed additives and contaminants: an essential component of food safety	Annali Dell'Istituto Superiore di Sanita	4	427-32	42	2006	second.reviewer	No
679	Neice Muller Xavier Faria, Luiz Augusto Facchini, Anaclaudia Gastal Fassa, Elaine Tomasi	[Farm work, dust exposure and respiratory symptoms among farmers]	Revista de Saude Publica	5	827-36	40	2006	paige.baltzell	No
679	Neice Muller Xavier Faria, Luiz Augusto Facchini, Anaclaudia Gastal Fassa, Elaine Tomasi	[Farm work, dust exposure and respiratory symptoms among farmers]	Revista de Saude Publica	5	827-36	40	2006	second.reviewer	No
680	Tine Hald, Anne Wingstrand, Therese Brondsted, Danilo Marino Armando Lo Fo Wong	Human health impact of Salmonella contamination in imported soybean products: a semiquantitative risk assessment	Foodborne Pathogens & Disease	4	422-31	3	2006	paige.baltzell	No
680	Tine Hald, Anne Wingstrand, Therese Brondsted, Danilo Marino Armando Lo Fo Wong	Human health impact of Salmonella contamination in imported soybean products: a semiquantitative risk assessment	Foodborne Pathogens & Disease	4	422-31	3	2006	second.reviewer	No
681	Kristina Matkovic, Marija Vucemilo, Bara Vinkovic, Branka Seol, Zeljko Pavicic, Alenka Tofant, Srecko Matkovic	Effect of microclimate on bacterial count and airborne emission from dairy barns on the environment	Annals of Agricultural & Environmental Medicine	2	349-54	13	2006	paige.baltzell	No
681	Kristina Matkovic, Marija Vucemilo, Bara Vinkovic, Branka Seol, Zeljko Pavicic, Alenka Tofant, Srecko Matkovic	Effect of microclimate on bacterial count and airborne emission from dairy barns on the environment	Annals of Agricultural & Environmental Medicine	2	349-54	13	2006	second.reviewer	No
682	Gabriel Reboux, Marjut Reiman, Sandrine Roussel, Kirsti Taattola, Laurence Millon, Jean-Charles Dalphin, Renaud Piarroux	Impact of agricultural practices on microbiology of hay, silage and flour on Finnish and French farms	Annals of Agricultural & Environmental Medicine	2	267-73	13	2006	paige.baltzell	No
682	Gabriel Reboux, Marjut Reiman, Sandrine Roussel, Kirsti Taattola, Laurence Millon, Jean-Charles Dalphin, Renaud Piarroux	Impact of agricultural practices on microbiology of hay, silage and flour on Finnish and French farms	Annals of Agricultural & Environmental Medicine	2	267-73	13	2006	second.reviewer	No
683	Samir Kumar Khanal, Bin Xie, Michael L. Thompson, Shihwu Sung, Say-Kee Ong, J. Van Leeuwent	Fate, transport, and biodegradation of natural estrogens in the environment and engineered systems	Environmental Science & Technology	21	6537-46	40	2006	paige.baltzell	No
683	Samir Kumar Khanal, Bin Xie, Michael L. Thompson, Shihwu Sung, Say-Kee Ong, J. Van Leeuwent	Fate, transport, and biodegradation of natural estrogens in the environment and engineered systems	Environmental Science & Technology	21	6537-46	40	2006	second.reviewer	No
684	Elizabeth A. Wagstrom	The Take Care program and responsible use of antibiotics	Animal Biotechnology	2	233-8	17	2006	paige.baltzell	No
684	Elizabeth A. Wagstrom	The Take Care program and responsible use of antibiotics	Animal Biotechnology	2	233-8	17	2006	second.reviewer	No
685	Anne O. Summers	Genetic linkage and horizontal gene transfer, the roots of the antibiotic multi-resistance problem	Animal Biotechnology	2	125-35	17	2006	paige.baltzell	No
685	Anne O. Summers	Genetic linkage and horizontal gene transfer, the roots of the antibiotic multi-resistance problem	Animal Biotechnology	2	125-35	17	2006	second.reviewer	No
686	O. I. E. Animal Production Food Safety Working Group	Guide to good farming practices for animal production food safety	Revue Scientifique et Technique	2	823-36	25	2006	paige.baltzell	No
686	O. I. E. Animal Production Food Safety Working Group	Guide to good farming practices for animal production food safety	Revue Scientifique et Technique	2	823-36	25	2006	second.reviewer	No
687	P. J. Dagg, R. J. Butler, J. G. Murray, R. R. Biddle	Meeting the requirements of importing countries: practice and policy for on-farm approaches to food safety	Revue Scientifique et Technique	2	685-700	25	2006	paige.baltzell	No
687	P. J. Dagg, R. J. Butler, J. G. Murray, R. R. Biddle	Meeting the requirements of importing countries: practice and policy for on-farm approaches to food safety	Revue Scientifique et Technique	2	685-700	25	2006	second.reviewer	No
688	C. Saegerman, L. Pussemier, A. Huyghebaert, M. L. Scippo, D. Berkvens	On-farm contamination of animals with chemical contaminants	Revue Scientifique et Technique	2	655-73	25	2006	paige.baltzell	No
688	C. Saegerman, L. Pussemier, A. Huyghebaert, M. L. Scippo, D. Berkvens	On-farm contamination of animals with chemical contaminants	Revue Scientifique et Technique	2	655-73	25	2006	second.reviewer	No
689	Olivier Montreuil, Philippe Merot	Nitrogen removal in valley bottom wetlands: assessment in headwater catchments distributed throughout a large basin	Journal of Environmental Quality	6	2113-22	35	2006	paige.baltzell	No
689	Olivier Montreuil, Philippe Merot	Nitrogen removal in valley bottom wetlands: assessment in headwater catchments distributed throughout a large basin	Journal of Environmental Quality	6	2113-22	35	2006	second.reviewer	No
690	M. Hoopmann, O. Hehl, F. Neisel, T. Werfel	[Associations between bioaerosols coming from livestock facilities and asthmatic symptoms in children]	Gesundheitswesen	8-9	575-84	68	2006	paige.baltzell	Yes
690	M. Hoopmann, O. Hehl, F. Neisel, T. Werfel	[Associations between bioaerosols coming from livestock facilities and asthmatic symptoms in children]	Gesundheitswesen	8-9	575-84	68	2006	second.reviewer	Yes
691	Jurgen Wallmann	Monitoring of antimicrobial resistance in pathogenic bacteria from livestock animals	Ijmm International Journal of Medical Microbiology		81-6	296 Suppl 41	2006	paige.baltzell	No
691	Jurgen Wallmann	Monitoring of antimicrobial resistance in pathogenic bacteria from livestock animals	Ijmm International Journal of Medical Microbiology		81-6	296 Suppl 41	2006	second.reviewer	No
692	Fritz R. Ungemach, Dagmar Muller-Bahrdt, Getu Abraham	Guidelines for prudent use of antimicrobials and their implications on antibiotic usage in veterinary medicine	Ijmm International Journal of Medical Microbiology		33-8	296 Suppl 41	2006	paige.baltzell	No
692	Fritz R. Ungemach, Dagmar Muller-Bahrdt, Getu Abraham	Guidelines for prudent use of antimicrobials and their implications on antibiotic usage in veterinary medicine	Ijmm International Journal of Medical Microbiology		33-8	296 Suppl 41	2006	second.reviewer	No
693	Brian A. Jackson, James W. Buehler, Dana Cole, Susan Cookson, David J. Dausey, Lauren Honess-Morreale, Susan Lance, Roger C. Molander, Patrick O'Neal, Nicole Lurie	Bioterrorism with zoonotic disease: public health preparedness lessons from a multiagency exercise	Biosecurity & Bioterrorism	3	287-92	4	2006	paige.baltzell	No
693	Brian A. Jackson, James W. Buehler, Dana Cole, Susan Cookson, David J. Dausey, Lauren Honess-Morreale, Susan Lance, Roger C. Molander, Patrick O'Neal, Nicole Lurie	Bioterrorism with zoonotic disease: public health preparedness lessons from a multiagency exercise	Biosecurity & Bioterrorism	3	287-92	4	2006	second.reviewer	No
694	E. van Balen, R. Font, N. Cavalle, L. Font, M. Garcia-Villanueva, Y. Benavente, P. Brennan, S. de Sanjose	Exposure to non-arsenic pesticides is associated with lymphoma among farmers in Spain	Occupational & Environmental Medicine	10	663-8	63	2006	paige.baltzell	No
694	E. van Balen, R. Font, N. Cavalle, L. Font, M. Garcia-Villanueva, Y. Benavente, P. Brennan, S. de Sanjose	Exposure to non-arsenic pesticides is associated with lymphoma among farmers in Spain	Occupational & Environmental Medicine	10	663-8	63	2006	second.reviewer	No
695	Carole Pitcairn, David Fowler, Ian Leith, Lucy Sheppard, Sim Tang, Mark Sutton, Daniela Famulari	Diagnostic indicators of elevated nitrogen deposition	Environmental Pollution	3	941-50	144	2006	paige.baltzell	No
695	Carole Pitcairn, David Fowler, Ian Leith, Lucy Sheppard, Sim Tang, Mark Sutton, Daniela Famulari	Diagnostic indicators of elevated nitrogen deposition	Environmental Pollution	3	941-50	144	2006	second.reviewer	No
696	Adrizal, P. H. Patterson, R. M. Hulet, R. M. Bates	Growth and foliar nitrogen status of four plant species exposed to atmospheric ammonia	Journal of Environmental Science & Health - Part B: Pesticides, Food Contaminants, & Agricultural Wastes	6	1001-18	41	2006	paige.baltzell	No
696	Adrizal, P. H. Patterson, R. M. Hulet, R. M. Bates	Growth and foliar nitrogen status of four plant species exposed to atmospheric ammonia	Journal of Environmental Science & Health - Part B: Pesticides, Food Contaminants, & Agricultural Wastes	6	1001-18	41	2006	second.reviewer	No
697	E. Bruns-Weller	[Chemical and effect-related analysis of dioxins and dioxinlike PCB's]	DTW - Deutsche Tierarztliche Wochenschrift	8	308-10	113	2006	paige.baltzell	No
697	E. Bruns-Weller	[Chemical and effect-related analysis of dioxins and dioxinlike PCB's]	DTW - Deutsche Tierarztliche Wochenschrift	8	308-10	113	2006	second.reviewer	No
698	Frank Strelec	OSHA compliance issues. Health hazards in a feed mill	Journal of Occupational & Environmental Hygiene	11	D116-9	3	2006	paige.baltzell	No
698	Frank Strelec	OSHA compliance issues. Health hazards in a feed mill	Journal of Occupational & Environmental Hygiene	11	D116-9	3	2006	second.reviewer	No
699	J. A. Dosman, Y. Fukushima, A. Senthilselvan, S. P. Kirychuk, J. A. Lawson, P. Pahwa, Y. Cormier, T. Hurst, E. M. Barber, C. S. Rhodes	Respiratory response to endotoxin and dust predicts evidence of inflammatory response in volunteers in a swine barn	American Journal of Industrial Medicine	9	761-6	49	2006	paige.baltzell	No
699	J. A. Dosman, Y. Fukushima, A. Senthilselvan, S. P. Kirychuk, J. A. Lawson, P. Pahwa, Y. Cormier, T. Hurst, E. M. Barber, C. S. Rhodes	Respiratory response to endotoxin and dust predicts evidence of inflammatory response in volunteers in a swine barn	American Journal of Industrial Medicine	9	761-6	49	2006	second.reviewer	No
700	Sandra Duarte-Vogel, Luis C. Villamil-Jimenez	[Micotoxins in public health]	Revista de Salud Publica		129-35	8 Suppl 1	2006	paige.baltzell	No
700	Sandra Duarte-Vogel, Luis C. Villamil-Jimenez	[Micotoxins in public health]	Revista de Salud Publica		129-35	8 Suppl 1	2006	second.reviewer	No
701	Karin A. Pacheco, Charles McCammon, Peter S. Thorne, Marsha E. O'Neill, Andrew H. Liu, John W. Martyny, Michael Vandyke, Lee S. Newman, Cecile S. Rose	Characterization of endotoxin and mouse allergen exposures in mouse facilities and research laboratories	Annals of Occupational Hygiene	6	563-72	50	2006	paige.baltzell	No
701	Karin A. Pacheco, Charles McCammon, Peter S. Thorne, Marsha E. O'Neill, Andrew H. Liu, John W. Martyny, Michael Vandyke, Lee S. Newman, Cecile S. Rose	Characterization of endotoxin and mouse allergen exposures in mouse facilities and research laboratories	Annals of Occupational Hygiene	6	563-72	50	2006	second.reviewer	No
702	E. C. Matsui, G. B. Diette, E. J. M. Krop, R. C. Aalberse, A. L. Smith, P. A. Eggleston	Mouse allergen-specific immunoglobulin G4 and risk of mouse skin test sensitivity	Clinical & Experimental Allergy	8	1097-103	36	2006	paige.baltzell	No
702	E. C. Matsui, G. B. Diette, E. J. M. Krop, R. C. Aalberse, A. L. Smith, P. A. Eggleston	Mouse allergen-specific immunoglobulin G4 and risk of mouse skin test sensitivity	Clinical & Experimental Allergy	8	1097-103	36	2006	second.reviewer	No
703	P. Silley	Do bacteria need to be regulated?	Journal of Applied Microbiology	3	607-15	101	2006	paige.baltzell	No
703	P. Silley	Do bacteria need to be regulated?	Journal of Applied Microbiology	3	607-15	101	2006	second.reviewer	No
704	A. Giangaspero	Giardia, Cryptosporidium and the spectre of zoonosis: the Italian experience from land to sea	Parassitologia	1-2	95-100	48	2006	paige.baltzell	No
704	A. Giangaspero	Giardia, Cryptosporidium and the spectre of zoonosis: the Italian experience from land to sea	Parassitologia	1-2	95-100	48	2006	second.reviewer	No
705	Monica Munoz-de-Toro, Horacio R. Beldomenico, Silvia R. Garcia, Cora Stoker, Juan J. De Jesus, Pablo M. Beldomenico, Jorge G. Ramos, Enrique H. Luque	Organochlorine levels in adipose tissue of women from a littoral region of Argentina	Environmental Research	1	107-12	102	2006	paige.baltzell	No
705	Monica Munoz-de-Toro, Horacio R. Beldomenico, Silvia R. Garcia, Cora Stoker, Juan J. De Jesus, Pablo M. Beldomenico, Jorge G. Ramos, Enrique H. Luque	Organochlorine levels in adipose tissue of women from a littoral region of Argentina	Environmental Research	1	107-12	102	2006	second.reviewer	No
706	J. M. Sargeant, A. Rajic, S. Read, A. Ohlsson	The process of systematic review and its application in agri-food public-health	Preventive Veterinary Medicine	3-4	141-51	75	2006	paige.baltzell	No
706	J. M. Sargeant, A. Rajic, S. Read, A. Ohlsson	The process of systematic review and its application in agri-food public-health	Preventive Veterinary Medicine	3-4	141-51	75	2006	second.reviewer	No
707	Ki Y. Kim, Han J. Ko, Hyeon T. Kim, Chi N. Kim	Effect of spraying biological additives for reduction of dust and bioaerosol in a confinement swine house	Annals of Agricultural & Environmental Medicine	1	133-8	13	2006	paige.baltzell	No
707	Ki Y. Kim, Han J. Ko, Hyeon T. Kim, Chi N. Kim	Effect of spraying biological additives for reduction of dust and bioaerosol in a confinement swine house	Annals of Agricultural & Environmental Medicine	1	133-8	13	2006	second.reviewer	No
708	Anja Schulze, Rob van Strien, Vera Ehrenstein, Rudolf Schierl, Helmut Kuchenhoff, Katja Radon	Ambient endotoxin level in an area with intensive livestock production	Annals of Agricultural & Environmental Medicine	1	87-91	13	2006	paige.baltzell	No
708	Anja Schulze, Rob van Strien, Vera Ehrenstein, Rudolf Schierl, Helmut Kuchenhoff, Katja Radon	Ambient endotoxin level in an area with intensive livestock production	Annals of Agricultural & Environmental Medicine	1	87-91	13	2006	second.reviewer	No
709	Jennie Musto, Martyn Kirk, Diane Lightfoot, Barry G. Combs, Lillian Mwanri	Multi-drug resistant Salmonella Java infections acquired from tropical fish aquariums, Australia, 2003-04	Communicable Diseases Intelligence Quarterly Report	2	222-7	30	2006	paige.baltzell	No
709	Jennie Musto, Martyn Kirk, Diane Lightfoot, Barry G. Combs, Lillian Mwanri	Multi-drug resistant Salmonella Java infections acquired from tropical fish aquariums, Australia, 2003-04	Communicable Diseases Intelligence Quarterly Report	2	222-7	30	2006	second.reviewer	No
710	K. S. Ro, P. G. Hunt, M. E. Poach	Wind-driven surficial oxygen transfer and dinitrogen gas emission from treatment lagoons	Journal of Environmental Science & Health Part A-Toxic/Hazardous Substances & Environmental Engineering	8	1627-38	41	2006	paige.baltzell	No
710	K. S. Ro, P. G. Hunt, M. E. Poach	Wind-driven surficial oxygen transfer and dinitrogen gas emission from treatment lagoons	Journal of Environmental Science & Health Part A-Toxic/Hazardous Substances & Environmental Engineering	8	1627-38	41	2006	second.reviewer	No
711	S. P. Kirychuk, J. A. Dosman, S. J. Reynolds, P. Willson, A. Senthilselvan, J. J. R. Feddes, H. L. Classen, W. Guenter	Total dust and endotoxin in poultry operations: comparison between cage and floor housing and respiratory effects in workers	Journal of Occupational & Environmental Medicine	7	741-8	48	2006	paige.baltzell	No
711	S. P. Kirychuk, J. A. Dosman, S. J. Reynolds, P. Willson, A. Senthilselvan, J. J. R. Feddes, H. L. Classen, W. Guenter	Total dust and endotoxin in poultry operations: comparison between cage and floor housing and respiratory effects in workers	Journal of Occupational & Environmental Medicine	7	741-8	48	2006	second.reviewer	No
712	Ray Bradley, J. Gerald Collee, Pawel P. Liberski	Variant CJD (vCJD) and bovine spongiform encephalopathy (BSE): 10 and 20 years on: part 1	Folia Neuropathologica	2	93-101	44	2006	paige.baltzell	No
712	Ray Bradley, J. Gerald Collee, Pawel P. Liberski	Variant CJD (vCJD) and bovine spongiform encephalopathy (BSE): 10 and 20 years on: part 1	Folia Neuropathologica	2	93-101	44	2006	second.reviewer	No
713	Maria C. Mirabelli, Steve Wing, Stephen W. Marshall, Timothy C. Wilcosky	Asthma symptoms among adolescents who attend public schools that are located near confined swine feeding operations	Pediatrics	1	e66-75	118	2006	paige.baltzell	Yes
713	Maria C. Mirabelli, Steve Wing, Stephen W. Marshall, Timothy C. Wilcosky	Asthma symptoms among adolescents who attend public schools that are located near confined swine feeding operations	Pediatrics	1	e66-75	118	2006	second.reviewer	Yes
714	Maye Thompson	Nurses work to keep antibiotics working	Oregon Nurse	2	3	71	2006	paige.baltzell	No
714	Maye Thompson	Nurses work to keep antibiotics working	Oregon Nurse	2	3	71	2006	second.reviewer	No
715	S. E. Heath	Challenges and options for animal and public health services in the next two decades	Revue Scientifique et Technique	1	403-19	25	2006	paige.baltzell	No
715	S. E. Heath	Challenges and options for animal and public health services in the next two decades	Revue Scientifique et Technique	1	403-19	25	2006	second.reviewer	No
716	Sigurdur T. Sigurdarson, Joel N. Kline	School proximity to concentrated animal feeding operations and prevalence of asthma in students	Chest	6	1486-91	129	2006	paige.baltzell	Yes
716	Sigurdur T. Sigurdarson, Joel N. Kline	School proximity to concentrated animal feeding operations and prevalence of asthma in students	Chest	6	1486-91	129	2006	second.reviewer	Yes
717	Richard A. Oberhelman, Robert H. Gilman, Patricia Sheen, Julianna Cordova, Mirko Zimic, Lilia Cabrera, Rina Meza, Juan Perez	An intervention-control study of corralling of free-ranging chickens to control Campylobacter infections among children in a Peruvian periurban shantytown	American Journal of Tropical Medicine & Hygiene	6	1054-9	74	2006	paige.baltzell	No
717	Richard A. Oberhelman, Robert H. Gilman, Patricia Sheen, Julianna Cordova, Mirko Zimic, Lilia Cabrera, Rina Meza, Juan Perez	An intervention-control study of corralling of free-ranging chickens to control Campylobacter infections among children in a Peruvian periurban shantytown	American Journal of Tropical Medicine & Hygiene	6	1054-9	74	2006	second.reviewer	No
718	Mark B. Weldon, Keri C. Hornbuckle	Concentrated animal feeding operations, row crops, and their relationship to nitrate in eastern Iowa Rivers	Environmental Science & Technology	10	3168-73	40	2006	paige.baltzell	No
718	Mark B. Weldon, Keri C. Hornbuckle	Concentrated animal feeding operations, row crops, and their relationship to nitrate in eastern Iowa Rivers	Environmental Science & Technology	10	3168-73	40	2006	second.reviewer	No
719	Steven J. Hoff, Dwaine S. Bundy, Minda A. Nelson, Brian C. Zelle, Larry D. Jacobson, Albert J. Heber, Jinqin Ni, Yuanhui Zhang, Jacek A. Koziel, David B. Beasley	Emissions of ammonia, hydrogen sulfide, and odor before, during, and after slurry removal from a deep-pit swine finisher	Journal of the Air & Waste Management Association	5	581-90	56	2006	paige.baltzell	No
719	Steven J. Hoff, Dwaine S. Bundy, Minda A. Nelson, Brian C. Zelle, Larry D. Jacobson, Albert J. Heber, Jinqin Ni, Yuanhui Zhang, Jacek A. Koziel, David B. Beasley	Emissions of ammonia, hydrogen sulfide, and odor before, during, and after slurry removal from a deep-pit swine finisher	Journal of the Air & Waste Management Association	5	581-90	56	2006	second.reviewer	No
720	Ragnar Rylander, Maria Fernanda Carvalheiro	Airways inflammation among workers in poultry houses	International Archives of Occupational & Environmental Health	6	487-90	79	2006	paige.baltzell	No
720	Ragnar Rylander, Maria Fernanda Carvalheiro	Airways inflammation among workers in poultry houses	International Archives of Occupational & Environmental Health	6	487-90	79	2006	second.reviewer	No
721	Britt-Marie Sundblad, Karin Sahlander, Alexandra Ek, Maria Kumlin, Marianne Olsson, Kjell Larsson, Lena Palmberg	Effect of respirators equipped with particle or particle-and-gas filters during exposure in a pig confinement building.[Erratum appears in Scand J Work Environ Health. 2007 Apr;33(2):160]	Scandinavian Journal of Work, Environment & Health	2	145-53	32	2006	paige.baltzell	No
721	Britt-Marie Sundblad, Karin Sahlander, Alexandra Ek, Maria Kumlin, Marianne Olsson, Kjell Larsson, Lena Palmberg	Effect of respirators equipped with particle or particle-and-gas filters during exposure in a pig confinement building.[Erratum appears in Scand J Work Environ Health. 2007 Apr;33(2):160]	Scandinavian Journal of Work, Environment & Health	2	145-53	32	2006	second.reviewer	No
722	Thomas C. Krohn, Gabi Itter, Richard Fosse, Axel K. Hansen	Controlling allergens in animal rooms by using curtains	Journal of the American Association for Laboratory Animal Science: JAALAS	3	51-3	45	2006	paige.baltzell	No
722	Thomas C. Krohn, Gabi Itter, Richard Fosse, Axel K. Hansen	Controlling allergens in animal rooms by using curtains	Journal of the American Association for Laboratory Animal Science: JAALAS	3	51-3	45	2006	second.reviewer	No
723	Ryoko Buma, Takuya Maeda, Masaharu Kamei, Hiroki Kourai	Pathogenic bacteria carried by companion animals and their susceptibility to antibacterial agents	Biocontrol Science	1	1-9	11	2006	paige.baltzell	No
723	Ryoko Buma, Takuya Maeda, Masaharu Kamei, Hiroki Kourai	Pathogenic bacteria carried by companion animals and their susceptibility to antibacterial agents	Biocontrol Science	1	1-9	11	2006	second.reviewer	No
724	J. Bender, R. B. Muntifering, J. C. Lin, H. J. Weigel	Growth and nutritive quality of Poa pratensis as influenced by ozone and competition	Environmental Pollution	1	109-15	142	2006	paige.baltzell	No
724	J. Bender, R. B. Muntifering, J. C. Lin, H. J. Weigel	Growth and nutritive quality of Poa pratensis as influenced by ozone and competition	Environmental Pollution	1	109-15	142	2006	second.reviewer	No
725	M. Martin Curran, H. G. Maclehose	Community animal health services for improving household wealth and health status of low income farmers	Cochrane Database of Systematic Reviews	2	CD003049		2006	paige.baltzell	No
725	M. Martin Curran, H. G. Maclehose	Community animal health services for improving household wealth and health status of low income farmers	Cochrane Database of Systematic Reviews	2	CD003049		2006	second.reviewer	No
726	P. S. Minhas, N. Sharma, R. K. Yadav, P. K. Joshi	Prevalence and control of pathogenic contamination in some sewage irrigated vegetable, forage and cereal grain crops	Bioresource Technology	10	1174-8	97	2006	paige.baltzell	No
726	P. S. Minhas, N. Sharma, R. K. Yadav, P. K. Joshi	Prevalence and control of pathogenic contamination in some sewage irrigated vegetable, forage and cereal grain crops	Bioresource Technology	10	1174-8	97	2006	second.reviewer	No
727	Maria C. Mirabelli, Steve Wing, Stephen W. Marshall, Timothy C. Wilcosky	Race, poverty, and potential exposure of middle-school students to air emissions from confined swine feeding operations	Environmental Health Perspectives	4	591-6	114	2006	paige.baltzell	No
727	Maria C. Mirabelli, Steve Wing, Stephen W. Marshall, Timothy C. Wilcosky	Race, poverty, and potential exposure of middle-school students to air emissions from confined swine feeding operations	Environmental Health Perspectives	4	591-6	114	2006	second.reviewer	No
728	C. C. Lee, W. T. Lin, P. C. Liao, H. J. Su, H. L. Chen	High average daily intake of PCDD/Fs and serum levels in residents living near a deserted factory producing pentachlorophenol (PCP) in Taiwan: influence of contaminated fish consumption	Environmental Pollution	2	381-6	141	2006	paige.baltzell	No
728	C. C. Lee, W. T. Lin, P. C. Liao, H. J. Su, H. L. Chen	High average daily intake of PCDD/Fs and serum levels in residents living near a deserted factory producing pentachlorophenol (PCP) in Taiwan: influence of contaminated fish consumption	Environmental Pollution	2	381-6	141	2006	second.reviewer	No
729	Yvon Cormier, Evelyne Israel-Assayag	Adiposity affects human response to inhaled organic dust	American Journal of Industrial Medicine	4	281-5	49	2006	paige.baltzell	No
729	Yvon Cormier, Evelyne Israel-Assayag	Adiposity affects human response to inhaled organic dust	American Journal of Industrial Medicine	4	281-5	49	2006	second.reviewer	No
730	Katharina D. C. Stark, Gertraud Regula, Jorge Hernandez, Lea Knopf, Klemens Fuchs, Roger S. Morris, Peter Davies	Concepts for risk-based surveillance in the field of veterinary medicine and veterinary public health: review of current approaches	BMC Health Services Research		20	6	2006	paige.baltzell	No
730	Katharina D. C. Stark, Gertraud Regula, Jorge Hernandez, Lea Knopf, Klemens Fuchs, Roger S. Morris, Peter Davies	Concepts for risk-based surveillance in the field of veterinary medicine and veterinary public health: review of current approaches	BMC Health Services Research		20	6	2006	second.reviewer	No
731	C. Bethune, S. L. Seierstad, I. Seljeflot, O. Johansen, H. Arnesen, H. M. Meltzer, G. Rosenlund, L. Froyland, A. K. Lundebye	Dietary intake of differently fed salmon: a preliminary study on contaminants	European Journal of Clinical Investigation	3	193-201	36	2006	paige.baltzell	No
731	C. Bethune, S. L. Seierstad, I. Seljeflot, O. Johansen, H. Arnesen, H. M. Meltzer, G. Rosenlund, L. Froyland, A. K. Lundebye	Dietary intake of differently fed salmon: a preliminary study on contaminants	European Journal of Clinical Investigation	3	193-201	36	2006	second.reviewer	No
732	David L. Heymann	Resistance to anti-infective drugs and the threat to public health	Cell	4	671-5	124	2006	paige.baltzell	No
732	David L. Heymann	Resistance to anti-infective drugs and the threat to public health	Cell	4	671-5	124	2006	second.reviewer	No
733	Jules C. Carlson, Scott A. Mabury	Dissipation kinetics and mobility of chlortetracycline, tylosin, and monensin in an agricultural soil in Northumberland County, Ontario, Canada	Environmental Toxicology & Chemistry	1	1-10	25	2006	paige.baltzell	No
733	Jules C. Carlson, Scott A. Mabury	Dissipation kinetics and mobility of chlortetracycline, tylosin, and monensin in an agricultural soil in Northumberland County, Ontario, Canada	Environmental Toxicology & Chemistry	1	1-10	25	2006	second.reviewer	No
734	Shu-An Lee, Atin Adhikari, Sergey A. Grinshpun, Roy McKay, Rakesh Shukla, Tiina Reponen	Personal exposure to airborne dust and microorganisms in agricultural environments	Journal of Occupational & Environmental Hygiene	3	118-30	3	2006	paige.baltzell	No
734	Shu-An Lee, Atin Adhikari, Sergey A. Grinshpun, Roy McKay, Rakesh Shukla, Tiina Reponen	Personal exposure to airborne dust and microorganisms in agricultural environments	Journal of Occupational & Environmental Hygiene	3	118-30	3	2006	second.reviewer	No
735	Michael J. Casteel, Mark D. Sobsey, J. Paul Mueller	Fecal contamination of agricultural soils before and after hurricane-associated flooding in North Carolina	Journal of Environmental Science & Health Part A-Toxic/Hazardous Substances & Environmental Engineering	2	173-84	41	2006	paige.baltzell	No
735	Michael J. Casteel, Mark D. Sobsey, J. Paul Mueller	Fecal contamination of agricultural soils before and after hurricane-associated flooding in North Carolina	Journal of Environmental Science & Health Part A-Toxic/Hazardous Substances & Environmental Engineering	2	173-84	41	2006	second.reviewer	No
736	Robert S. Byrd, Jesse P. Joad	Urban asthma	Current Opinion in Pulmonary Medicine	1	68-74	12	2006	paige.baltzell	No
736	Robert S. Byrd, Jesse P. Joad	Urban asthma	Current Opinion in Pulmonary Medicine	1	68-74	12	2006	second.reviewer	No
737	Cathy Bailey, Ian Convery, Maggie Mort, Josephine Baxter	Different public health geographies of the 2001 foot and mouth disease epidemic: 'citizen' versus 'professional' epidemiology	Health & Place	2	157-66	12	2006	paige.baltzell	No
737	Cathy Bailey, Ian Convery, Maggie Mort, Josephine Baxter	Different public health geographies of the 2001 foot and mouth disease epidemic: 'citizen' versus 'professional' epidemiology	Health & Place	2	157-66	12	2006	second.reviewer	No
738	Robert W. Howarth	The development of policy approaches for reducing nitrogen pollution to coastal waters of the USA	Science in China. Series C, Life Sciences		791-806	48 Suppl 2	2005	paige.baltzell	No
738	Robert W. Howarth	The development of policy approaches for reducing nitrogen pollution to coastal waters of the USA	Science in China. Series C, Life Sciences		791-806	48 Suppl 2	2005	second.reviewer	No
739	Wan-Kuen Jo, Jung-Hwan Kang	Exposure levels of airborne bacteria and fungi in Korean swine and poultry sheds	Archives of Environmental & Occupational Health	3	140-6	60	2005	paige.baltzell	No
739	Wan-Kuen Jo, Jung-Hwan Kang	Exposure levels of airborne bacteria and fungi in Korean swine and poultry sheds	Archives of Environmental & Occupational Health	3	140-6	60	2005	second.reviewer	No
740	Susanna G. Von Essen, Brent W. Auvermann	Health effects from breathing air near CAFOs for feeder cattle or hogs	Journal of Agromedicine	4	55-64	10	2005	paige.baltzell	No but is review
740	Susanna G. Von Essen, Brent W. Auvermann	Health effects from breathing air near CAFOs for feeder cattle or hogs	Journal of Agromedicine	4	55-64	10	2005	second.reviewer	No but is review
741	Fernando Acevedo, Lena Palmberg, Kjell Larsson	Exposure to organic dust causes activation of human plasma complement factors C3 and B and the synthesis of factor C3 by lung epithelial cells in vitro	Inflammation	1	39-45	29	2005	paige.baltzell	No
741	Fernando Acevedo, Lena Palmberg, Kjell Larsson	Exposure to organic dust causes activation of human plasma complement factors C3 and B and the synthesis of factor C3 by lung epithelial cells in vitro	Inflammation	1	39-45	29	2005	second.reviewer	No
742	Sandrine Roussel, Gabriel Reboux, Jean-Charles Dalphin, Jean-Jacques Laplante, Renaud Piarroux	Evaluation of salting as a hay preservative against farmer's lung disease agents	Annals of Agricultural & Environmental Medicine	2	217-21	12	2005	paige.baltzell	No
742	Sandrine Roussel, Gabriel Reboux, Jean-Charles Dalphin, Jean-Jacques Laplante, Renaud Piarroux	Evaluation of salting as a hay preservative against farmer's lung disease agents	Annals of Agricultural & Environmental Medicine	2	217-21	12	2005	second.reviewer	No
743	K. Radon, A. Schulze, R. van Strien, V. Ehrenstein, G. Praml, D. Nowak	[Prevalence of respiratory symptoms and diseases in neighbours of large-scale farming in Northern Germany]	Pneumologie	12	897-900	59	2005	paige.baltzell	Yes
743	K. Radon, A. Schulze, R. van Strien, V. Ehrenstein, G. Praml, D. Nowak	[Prevalence of respiratory symptoms and diseases in neighbours of large-scale farming in Northern Germany]	Pneumologie	12	897-900	59	2005	second.reviewer	Yes
744	Jelena Macan, Bozica Kanceljak-Macan, Marko Mustac, Sanja Milkovic-Kraus	Analysis of dust samples from urban and rural occupational environments in Croatia	Arhiv Za Higijenu Rada i Toksikologiju	4	327-32	56	2005	paige.baltzell	No
744	Jelena Macan, Bozica Kanceljak-Macan, Marko Mustac, Sanja Milkovic-Kraus	Analysis of dust samples from urban and rural occupational environments in Croatia	Arhiv Za Higijenu Rada i Toksikologiju	4	327-32	56	2005	second.reviewer	No
745	L. Carlier, A. De Vliegher, O. Van Cleemput, P. Boeckx	Importance and functions of European grasslands	Communications in Agricultural & Applied Biological Sciences	1	5-15	70	2005	paige.baltzell	No
745	L. Carlier, A. De Vliegher, O. Van Cleemput, P. Boeckx	Importance and functions of European grasslands	Communications in Agricultural & Applied Biological Sciences	1	5-15	70	2005	second.reviewer	No
746	Barry M. Markaverich, Jan R. Crowley, Mary A. Alejandro, Kevin Shoulars, Nancy Casajuna, Shaila Mani, Andrea Reyna, John Sharp	Leukotoxin diols from ground corncob bedding disrupt estrous cyclicity in rats and stimulate MCF-7 breast cancer cell proliferation	Environmental Health Perspectives	12	1698-704	113	2005	paige.baltzell	No
746	Barry M. Markaverich, Jan R. Crowley, Mary A. Alejandro, Kevin Shoulars, Nancy Casajuna, Shaila Mani, Andrea Reyna, John Sharp	Leukotoxin diols from ground corncob bedding disrupt estrous cyclicity in rats and stimulate MCF-7 breast cancer cell proliferation	Environmental Health Perspectives	12	1698-704	113	2005	second.reviewer	No
747	Douglas G. Hayward, P. Michael Bolger	Tetrachlorodibenzo-p-dioxin in baby food made from chicken produced before and after the termination of ball clay use in chicken feed in the United States	Environmental Research	3	307-13	99	2005	paige.baltzell	No
747	Douglas G. Hayward, P. Michael Bolger	Tetrachlorodibenzo-p-dioxin in baby food made from chicken produced before and after the termination of ball clay use in chicken feed in the United States	Environmental Research	3	307-13	99	2005	second.reviewer	No
748	M. B. A. van Asselt, E. Vos	The precautionary principle in times of intermingled uncertainty and risk: some regulatory complexities	Water Science & Technology	6	35-41	52	2005	paige.baltzell	No
748	M. B. A. van Asselt, E. Vos	The precautionary principle in times of intermingled uncertainty and risk: some regulatory complexities	Water Science & Technology	6	35-41	52	2005	second.reviewer	No
749	John Andrew Mahugija Marco, Michael A. Kishimba	Concentrations of pesticide residues in grasses and sedges due to point source contamination and the indications for public health risks, Vikuge, Tanzania	Chemosphere	9	1293-8	61	2005	paige.baltzell	No
749	John Andrew Mahugija Marco, Michael A. Kishimba	Concentrations of pesticide residues in grasses and sedges due to point source contamination and the indications for public health risks, Vikuge, Tanzania	Chemosphere	9	1293-8	61	2005	second.reviewer	No
750	Sven A. Nimmermark, Larry D. Jacobson, David R. Schmidt, Susan W. Gay	Predictions by the Odor From Feedlots, Setback Estimation Tool (OFFSET) compared with observations by neighborhood monitors	Journal of the Air & Waste Management Association	9	1306-14	55	2005	paige.baltzell	No
750	Sven A. Nimmermark, Larry D. Jacobson, David R. Schmidt, Susan W. Gay	Predictions by the Odor From Feedlots, Setback Estimation Tool (OFFSET) compared with observations by neighborhood monitors	Journal of the Air & Waste Management Association	9	1306-14	55	2005	second.reviewer	No
751	Jennifer K. O'Neill, Simon W. Richards, David M. Ricketts, Marc H. Patterson	The effects of injection of bovine vaccine into a human digit: a case report	Environmental Health: A Global Access Science Source		21	4	2005	paige.baltzell	No
751	Jennifer K. O'Neill, Simon W. Richards, David M. Ricketts, Marc H. Patterson	The effects of injection of bovine vaccine into a human digit: a case report	Environmental Health: A Global Access Science Source		21	4	2005	second.reviewer	No
752	S. M. Backus, P. Klawuun, S. Brown, I. D'sa, S. Sharp, C. Surette, D. J. Williams	Determination of perchlorate in selected surface waters in the Great Lakes Basin by HPLC/MS/MS	Chemosphere	6	834-43	61	2005	paige.baltzell	No
752	S. M. Backus, P. Klawuun, S. Brown, I. D'sa, S. Sharp, C. Surette, D. J. Williams	Determination of perchlorate in selected surface waters in the Great Lakes Basin by HPLC/MS/MS	Chemosphere	6	834-43	61	2005	second.reviewer	No
753	Colin Tudge	Feeding people is easy: but we have to re-think the world from first principles	Public Health Nutrition	6A	716-23	8	2005	paige.baltzell	No
753	Colin Tudge	Feeding people is easy: but we have to re-think the world from first principles	Public Health Nutrition	6A	716-23	8	2005	second.reviewer	No
754	Salil H. Patel	Camellia sinensis: historical perspectives and future prospects	Journal of Agromedicine	2	57-64	10	2005	paige.baltzell	No
754	Salil H. Patel	Camellia sinensis: historical perspectives and future prospects	Journal of Agromedicine	2	57-64	10	2005	second.reviewer	No
[truncated: 5,914 more rows]

## Sheet: Level 2 Eligibilty Assessment
Refid	Author	Title	Journal	Number	Pages	Volume	Year	Does the study use a unit of analysis at the individual human level in the community (not occupational)?	Does the study include more than one unit of measurement of exposure?	Rationale for excluding - provide description&nbsp;
[truncated: 85 more rows]

[truncated: 3 more sheets: Study-Level data, Treatment-Outcome data, Risk of bias]
